# Supplementary material for: Taurine represses age‐associated gut hyperplasia in Drosophila via counteracting endoplasmic reticulum stress
Source: Aging Cell. 2021 Feb 9;20(3):e13319. doi: 10.1111/acel.13319 (PMC7963329; doi:10.1111/acel.13319)
Supplement: Supplementary file 6 — Table S1 [file ACEL-20-e13319-s006.xlsx]

## Sheet: normalized_counts
Table S1 (related to Figure 4). List of gene counts from RNA-seq, normalized by the DESeq2 R package
	40d + 0 mM Taurine-1	40d + 0 mM Taurine-2	40d + 0.05 mM Taurine-1	40d + 0.05 mM Taurine-2
FBgn0033774	905047	897970	2.34645e+06	2.34884e+06
FBgn0250815	2.19394e+06	2.22716e+06	3.43274e+06	3.47319e+06
FBgn0040060	1.14452e+06	1.15977e+06	2.18661e+06	2.18381e+06
FBgn0010357	1.27577e+06	1.2628e+06	2.13912e+06	2.12555e+06
FBgn0035665	1.6638e+06	1.65569e+06	2.43391e+06	2.43384e+06
FBgn0031653	1.00107e+06	1.03284e+06	484264	493612
FBgn0003863	1.57734e+06	1.57874e+06	2.07417e+06	2.08083e+06
FBgn0000079	485787	480579	70506.9	70898.5
FBgn0029766	184267	182652	553327	555232
FBgn0000078	457002	442878	86846.5	89210.9
FBgn0267504	88607.8	86820.5	381857	380976
FBgn0003356	1.38202e+06	1.35914e+06	1.6497e+06	1.69171e+06
FBgn0002570	333910	332654	54146.6	54189.7
FBgn0015221	321508	323455	574799	572513
FBgn0034295	723790	726910	959351	967622
FBgn0035670	708697	719144	509829	511082
FBgn0004425	152659	146053	349505	350268
FBgn0020906	236561	232742	42103.3	42975.4
FBgn0266599	209912	210795	381130	382646
FBgn0033926	365350	365840	188608	198341
FBgn0267497	14419.5	14587.7	228963	173772
FBgn0004427	484668	502266	636571	690779
FBgn0284245	412886	423357	568819	571847
FBgn0036422	176198	177853	320882	325099
FBgn0032049	608729	607069	733487	743300
FBgn0051343	290750	292263	413222	417617
FBgn0267498	34844.7	35347.3	152721	153346
FBgn0262736	296882	277206	408177	406735
FBgn0003358	119248	121348	10784.6	11532.5
FBgn0265297	169043	164074	276296	275213
FBgn0267501	31798.8	32373.7	138156	138266
FBgn0000042	697244	717529	594666	600164
FBgn0085802	31204.6	31587.3	132527	132168
FBgn0030608	42091.1	43310.2	139919	140178
FBgn0267511	28138.5	27339.1	123163	123341
FBgn0003357	1.57166e+06	1.62469e+06	1.67947e+06	1.71978e+06
FBgn0262007	222928	228457	129153	129146
FBgn0027611	210855	211322	306321	303133
FBgn0050360	100998	99007	9540.14	10316.5
FBgn0031249	317492	323829	410842	412676
FBgn0034663	105344	104664	18456.2	18790.5
FBgn0037636	97092.8	91930.1	181427	181252
FBgn0031034	51232.6	53329.3	135208	134581
FBgn0039858	73279.2	75726.8	151660	155639
FBgn0265185	154330	151467	74949.4	74824.2
FBgn0001233	37373.4	37631.6	118843	111388
FBgn0039777	430135	443538	509504	517082
FBgn0028920	120014	121344	47374.5	46917.8
FBgn0261822	83187	86300.1	158942	159271
FBgn0051086	108368	107310	34430.9	34466.8
FBgn0033787	183516	186108	112641	111898
FBgn0034317	123383	128120	53105.8	52836.2
FBgn0030929	199190	182630	114525	115825
FBgn0032400	89601.1	91113.2	156014	157835
FBgn0285948	117889	117698	50856.3	51499.4
FBgn0003053	64168	64778	129866	130973
FBgn0261113	125449	126231	191127	193731
FBgn0261575	69427.6	69242	4991.16	5198.57
FBgn0003274	118277	109301	45740.6	45369.7
FBgn0033788	172838	172824	108939	108324
FBgn0035926	98502.7	108533	38453.8	38079.8
FBgn0033912	108952	109519	48955.6	49341.3
FBgn0037351	115108	115441	55644.7	56199.1
FBgn0035666	57295.1	62567	115730	122788
FBgn0002579	86630.3	88836.3	28826	29682.3
FBgn0032069	379041	367351	310032	311545
FBgn0028534	70780.8	71162.3	13885.5	13999
FBgn0033296	58066.9	57669.8	2020.41	2198.38
FBgn0035886	81054.7	84383.9	25614.8	25424.5
FBgn0034662	131179	129050	185829	184553
FBgn0039342	108191	109328	54351.2	54548.2
FBgn0003517	160140	159955	104340	106367
FBgn0015288	95217.8	91498.6	148981	147715
FBgn0039091	20176.3	19938.6	72432.1	71471
FBgn0036321	35121.2	35068.1	87837.4	86103.7
FBgn0051233	180054	181561	233594	230274
FBgn0035781	93049	92055.3	41919.5	42924
FBgn0250869	26478.7	26490.9	76317.4	76615.4
FBgn0263396	69863.4	67936.8	117199	118745
FBgn0263598	94026.8	94184.8	142519	144136
FBgn0034138	115706	122384	67409.8	68160.9
FBgn0023197	119792	124721	172682	169883
FBgn0266410	37138.1	38555.5	84212.3	87957.5
FBgn0261599	106386	115407	59975	60602.8
FBgn0039471	107412	107299	153634	154304
FBgn0043575	81132.6	84530.4	35191.7	35049
FBgn0003231	74241.4	74756.7	119146	121307
FBgn0020910	161564	161182	205623	206260
FBgn0038484	34241.4	34620.2	78452.8	79889.3
FBgn0261552	42634.9	42672	91220.1	86206.5
FBgn0032518	68396.7	72562.2	25359.3	25945.6
FBgn0000043	81571.1	85506.3	40448.7	39472.2
FBgn0014184	106026	109034	64007.3	65495.6
FBgn0010078	85273.5	88217.9	43873.9	43570.2
FBgn0032066	53860.1	54417.9	12675.9	12445.4
FBgn0261602	121090	117166	77003.7	76194.3
FBgn0040309	37097.8	37553.3	77753.3	78203.7
FBgn0033927	85840.2	86154.3	45430.5	45244.7
FBgn0031654	162623	171237	123336	126563
FBgn0028533	63967.5	63808.7	24830.4	24778.3
FBgn0259998	168261	168130	127262	129582
FBgn0038973	148007	148546	187484	186462
FBgn0002868	57049.8	69651.2	19463.1	18690.4
FBgn0034802	32241	32717.1	70556.9	71801.7
FBgn0046302	113363	114921	75904.4	77328.3
FBgn0051901	51922.9	52343.6	89145	90375.4
FBgn0260767	12567.4	12510.1	53448	49597
FBgn0283535	81547.3	82982.3	118801	119981
FBgn0066084	69065.1	75507.7	32142.7	32365.7
FBgn0003360	97680.6	98300.4	134229	135050
FBgn0030098	376810	392856	426542	428989
FBgn0039761	89748.5	98247.7	53757.2	55098.5
FBgn0033999	42334.6	43698.1	6434.58	6508.99
FBgn0029785	102950	107465	140325	142986
FBgn0005671	65684.1	65801.5	101745	101188
FBgn0010408	60961.8	59576.1	24312.8	25134.1
FBgn0033297	39363.7	38242.6	3427.06	3660.26
FBgn0041094	52915.3	50162.3	87693.1	86528.9
FBgn0010411	70389.8	70314.9	35361.4	36255.2
FBgn0030040	134170	135993	100073	100357
FBgn0027556	14506.4	14171	48369.2	48050.3
FBgn0000559	178207	177507	211534	211889
FBgn0038740	30695.6	30233.6	63568.9	64693.8
FBgn0000100	119120	116725	83312	85952.2
FBgn0015222	288080	291433	324532	321071
FBgn0039470	6982.68	7055.46	39930.2	41357.9
FBgn0013276	4930.08	4687.17	37397.9	39113.7
FBgn0267408	82628.5	81982.6	49209.2	50247.3
FBgn0013275	4848.6	4548.83	36763.4	37910.3
FBgn0001145	18318.7	19299.6	50185	52523.5
FBgn0035770	134926	135387	166430	169719
FBgn0285950	97836.2	97495.9	66333.2	65759.7
FBgn0003884	99359.7	99944.9	68271.6	67860.8
FBgn0013325	68288.7	68087.5	35446.3	36791.6
FBgn0016726	54199.8	55796.4	22880.7	22850.9
FBgn0261597	168882	171835	135940	140534
FBgn0043471	49794.3	51575.3	18907.8	18544.5
FBgn0259176	53579	54100.9	84812.9	85889.7
FBgn0036419	118467	131300	156805	162322
FBgn0040723	35726.4	38805	69814.9	69672.8
FBgn0285949	109416	115194	80424.2	78515
FBgn0034709	50288.7	49107.4	18730.5	18823.8
FBgn0033777	38120.5	39637.5	69775.3	69989.7
FBgn0005533	77101.5	86314.9	47984.5	47641.8
FBgn0033733	47293.1	47586.5	76378.7	76668.2
FBgn0052473	22395.5	22306.1	50890.2	50890.7
FBgn0024733	86514.9	86511.7	58084.7	57975
FBgn0035422	104996	111611	139342	140035
FBgn0011284	108747	111580	138755	139857
FBgn0002571	33466.9	33063.8	5193.86	5486.22
FBgn0034296	315567	322206	287909	292390
FBgn0037678	63760.5	65475.4	36596.5	36192.7
FBgn0051198	455521	453745	481076	484543
FBgn0262975	44944.8	45479.2	71641.1	73866.7
FBgn0036945	65585.2	67684.8	39123.2	39041.4
FBgn0262511	32848.9	32993	59289.6	59436.9
FBgn0037686	68850.8	69790.4	43060.3	42903.2
FBgn0250836	53846.4	55662.2	27919	27981.4
FBgn0030774	53461.8	54218.7	27571.1	28285.7
FBgn0039857	103573	104172	129692	129964
FBgn0262515	59032.8	57930	83694.7	85383.9
FBgn0020238	51819.4	69433	26322.8	26798.8
FBgn0000253	148818	70350.4	123814	123448
FBgn0034664	34649.7	34609.5	9375.15	9152.05
FBgn0036213	84859.6	82572.2	57405.8	58610.1
FBgn0011661	88518.1	86109.9	112674	113481
FBgn0030777	30691.9	32358.1	5985.81	5769.71
FBgn0036663	20729.2	19715.4	45483.3	44677.7
FBgn0283472	25674	26080.8	50771.4	50289
FBgn0030776	40848.7	37843.2	13263.2	13879.5
FBgn0043470	50153.2	51515.2	26134.3	25784.4
FBgn0036024	81204.9	83086.9	57539.7	56909.2
FBgn0003941	89142.4	93920.4	116069	117930
FBgn0034292	182503	180730	206353	205478
FBgn0050497	5017.06	5414.29	29134.3	29190.4
FBgn0053181	26208.6	26092.3	49845.6	49987.5
FBgn0034289	63396.2	65886.3	39752	39846
FBgn0003279	154385	151646	176306	177901
FBgn0011211	86793.2	85709.6	109182	110549
FBgn0003328	78545.3	75861	52650.4	53098.8
FBgn0033826	30235.1	29646.4	6444.95	6445.06
FBgn0000568	22753.4	21688.5	44907.2	45433.7
FBgn0003888	49879.4	48487.3	25859.9	27189.3
FBgn0016694	35704.4	35825.7	59281.1	58316.8
FBgn0085753	8212.22	8009.85	30696.5	30824.6
FBgn0024361	49539.8	50124.4	27376.9	27015.6
FBgn0035661	76415.8	78756.3	54109.8	54017.4
FBgn0086687	28196.2	28466.4	51338	50528
FBgn0039713	149415	143953	121622	125162
FBgn0001149	35344.6	37457.8	13018.1	13465.4
FBgn0038834	76992.6	78492.8	54682.1	55119.3
FBgn0039475	42214.7	43208.9	19946.7	19925.8
FBgn0039768	25214.4	24167.1	2174.09	2130.29
FBgn0040153	9871.15	9231.88	31356.4	31901.5
FBgn0004432	50886.5	51065.6	28834.4	29058.4
FBgn0033789	30751.4	30273.1	8411.62	8899.13
FBgn0004657	62577.7	61751.7	39939.6	40379.6
FBgn0003748	39507.5	38442.7	16696.9	16721.3
FBgn0003462	35233.8	37751	13540.4	14272.8
FBgn0036833	8103.28	8317.83	29574.5	30438.3
FBgn0033760	14131.1	14764.7	35480.2	36096.8
FBgn0266488	18739.8	18806.3	40294.1	39934.9
FBgn0038845	42195.4	41323.2	20220.1	20299.6
FBgn0284243	59484.1	58620.1	38126.6	37640.7
FBgn0263352	22574	21737	42641.7	44720.8
FBgn0033294	24463.6	25522.5	3782.49	3646.37
FBgn0036996	52747.7	53164.6	73920.8	73597.1
FBgn0035753	82753	85338.3	105343	105929
FBgn0030775	107862	108733	87342.4	87799
FBgn0004867	88852.2	88482.3	67321.2	68500
FBgn0001226	4818.39	5006.67	25422.5	25106.3
FBgn0039737	22657.3	21993.1	42135.4	43324.2
FBgn0031069	28840.7	28579.2	48496.4	49521.9
FBgn0010497	8453.92	9081.18	29089	28302.4
FBgn0001218	48805.5	89178.1	103198	108828
FBgn0000150	43758.2	43213	23646.2	23900.1
FBgn0002569	31030.7	31248.9	11238.1	11702
FBgn0086710	44736.9	44541.3	24824.7	25193.8
FBgn0261955	45410.8	42299	64211.9	64497.9
FBgn0035743	32041.4	33552.1	13356.6	13191.7
FBgn0053127	52604.9	52978.5	34012.3	34458.4
FBgn0032505	43755.5	43125.7	25302.7	24643.5
FBgn0033124	49862	51141.4	68310.2	69934.1
FBgn0019624	33116.2	33865	15558	14556.3
FBgn0035439	2286.06	2310.65	20592.5	21138.9
FBgn0085436	45344.8	45168.8	63355.8	65517.9
FBgn0026061	19942.8	21078.3	38785.6	39263.7
FBgn0261560	102785	103891	121152	121992
FBgn0014388	16135.1	16061.7	34696.7	34026.3
FBgn0263081	62098.9	68341.1	85669	86298.3
FBgn0029762	2075.49	2211.01	20014.6	20458
FBgn0286213	53118.5	55225.8	35204.9	35702.1
FBgn0263593	27060.1	25924.4	44005	44873.6
FBgn0000579	29178.6	1436.12	18654.1	850.448
FBgn0034759	23480.4	21979.1	4213.35	4341.18
FBgn0261596	86742.9	86583.3	104305	104765
FBgn0017581	59814.6	60422.6	77497.8	78765.1
FBgn0260934	37508.9	37460.3	55178	54977.6
FBgn0034335	25496.3	25945.8	43276.2	43406.2
FBgn0010198	52701.1	53662	34885.3	36210.8
FBgn0015778	31052.6	29233.9	48489.8	48292.1
FBgn0028983	32443.3	32363.9	15055.5	14834.2
FBgn0259111	9856.5	9479.74	28353.6	26848.9
FBgn0034718	51167.6	52426.8	69641.4	68998.9
FBgn0033699	77660	82459.4	60545.4	61406
FBgn0086904	31867.5	33338.8	14760.4	15265
FBgn0063497	33866	34504.9	51900.9	50964.4
FBgn0250753	29826.8	28450.8	46272.4	46805.2
FBgn0030521	81188.4	83613.1	64897.3	64222.7
FBgn0034247	28525.8	28930.8	11339	12017.4
FBgn0261793	17294.2	17934.3	34812.7	34383.4
FBgn0033659	43117.4	45205.8	27595.6	26413.9
FBgn0033663	35620.2	35458.5	18894.6	18848.8
FBgn0028950	94710.6	96874.2	113464	112327
FBgn0027779	32232.7	32270.8	48812.3	49610.9
FBgn0264296	31939.8	32869.5	15593.8	15777.8
FBgn0261592	111726	109529	93188.7	94020.4
FBgn0036766	73435.8	74849	57073	58587.8
FBgn0039830	109906	59628.8	123674	126097
FBgn0020618	109044	106158	124677	125151
FBgn0053533	25619.9	26285	9580.68	9609.23
FBgn0035032	26731.4	27765.6	10703.6	10976.6
FBgn0033782	2102.95	2244.77	18645.7	18080.4
FBgn0032889	27570	28760.4	11609.6	11993.8
FBgn0032167	18078.8	18633.4	34054.7	34539
FBgn0034480	3324.26	3287.28	19622.4	19064.2
FBgn0264750	66446.7	70759.6	50785.5	50686.4
FBgn0003721	54199.8	54990.2	69914.9	71840.6
FBgn0285910	37292.8	38799.3	53645	54446.7
FBgn0032987	57920.4	60043.9	42289.1	43336.7
FBgn0031263	23929	24309.5	8329.59	8610.09
FBgn0032144	322745	323484	338554	339068
FBgn0002622	85989.4	83831.3	68883.4	68251.2
FBgn0036767	33514.5	33646	17993.2	18123.4
FBgn0030519	40990.6	43927.8	26677.3	25485.7
FBgn0037874	60277	61477.5	44795	44900.1
FBgn0010412	103715	103385	87932.6	88170.1
FBgn0026372	181031	176469	196462	194457
FBgn0035667	78398.8	81437.5	62987.2	63472.3
FBgn0045823	67067.4	67553.9	82720.8	82953.4
FBgn0004403	53205.5	51409.8	36011.9	36711
FBgn0000261	44911.8	44631	29549.1	29325.2
FBgn0040319	26054.8	25122.3	40333.7	41282.9
FBgn0285947	67403.4	65986	50778	50900.4
FBgn0026084	59474.1	62186.5	44272.7	44529
FBgn0053192	21005.7	22446.9	5870.78	6250.52
FBgn0263120	40076	40109.4	55193.1	56406.1
FBgn0261836	120070	104994	113633	148007
FBgn0030616	103830	107854	122311	122906
FBgn0085446	35068.1	35196.6	50119	51250.6
FBgn0053100	10206.2	9783.6	25233	24858.9
FBgn0017579	80369.9	77849.7	64547.5	62992.9
FBgn0263106	6904.86	6829.83	21682.4	22225.6
FBgn0030731	38188.2	37973.3	22342.4	23358.1
FBgn0052672	39158.7	38753.1	53848.7	53447.6
FBgn0000479	10047.8	9592.56	24682.4	24724.1
FBgn0020653	32217.2	31971.1	46636.3	47331.9
FBgn0010488	35514	34511.5	49104.5	50122.2
FBgn0001235	10354.5	10529.7	24894.5	25409.2
FBgn0010348	41323	41674	55772.9	57369.1
FBgn0031580	32521.1	32052.6	17564.3	18159.6
FBgn0027932	46371.1	43419.7	29311.5	29202.9
FBgn0004656	23683.6	22810	37463.8	37892.2
FBgn0001186	19983.1	16524.5	33428.7	33902.6
FBgn0262734	15866	15564.3	29772.5	29536.4
FBgn0039474	31642.2	31131.1	17607.6	17256.3
FBgn0260747	18670.2	18507.4	32373.7	33127.2
FBgn0004228	38029.8	38230.2	24387.3	24072.4
FBgn0035154	36824.1	36455.7	23138.1	22395.1
FBgn0003942	77341.4	74387	61282.6	60793.1
FBgn0262146	18719.7	18043.8	4747.92	4502.37
FBgn0030148	51500.8	53504.7	66504.8	67006.1
FBgn0038701	56134.3	54581	41088	41552.5
FBgn0003261	40357.1	41669	55100.7	54557.9
FBgn0025709	12305.5	12229.3	25603.5	25809.4
FBgn0025683	29519.1	29939.6	43232.8	42880.9
FBgn0261458	33919.1	33143.7	19963.7	19882.7
FBgn0025692	28726.3	29293.2	15465.6	15654.1
FBgn0040827	42779.6	44324.7	29630.2	29533.6
FBgn0035397	25739	24610.1	38978	38553.7
FBgn0040660	20218.4	20438.4	7098.3	7184.34
FBgn0052423	40134.6	39501.7	52607	76268
FBgn0036801	16565.4	16467.7	29819.7	29494.7
FBgn0038037	37584.9	37648.9	24438.2	24653.3
FBgn0012037	65493.6	63975.1	51564.3	51011.6
FBgn0036831	3101.79	3341.63	15951.1	16348.9
FBgn0036449	12116.9	12281.2	25208.5	24902
FBgn0000318	19767.9	20473.8	7016.28	7064.83
FBgn0028949	6792.25	6604.2	19335.8	19931.3
FBgn0085227	17048.8	17124.8	4207.69	4437.06
FBgn0001092	34363.2	36036.5	21977.5	21771.2
FBgn0004636	21884.6	20685.5	34303.6	34448.7
FBgn0050031	25771.9	25124	37659.9	43015.7
FBgn0021872	52617.7	51548.2	39063.8	39423.6
FBgn0011837	20914.2	19404.2	33397.6	33202.2
FBgn0036367	31298	29965.1	17862.2	17574.5
FBgn0030574	4226.96	3539.26	16496.1	16555.9
FBgn0000575	4900.78	4529.06	16851.5	17273
FBgn0010100	47679.4	47913.4	59999.5	60615.3
FBgn0029801	14494.5	14602.5	26907.4	26804.4
FBgn0001248	89986.6	90667.7	78104.9	77699.3
FBgn0050025	21956.9	20422.8	32675.4	35818.9
FBgn0034808	16973.8	16592	28835.4	29209.8
FBgn0052633	29662.9	29914.1	17510.5	17677.4
FBgn0035887	16126.9	16335.9	4060.62	3995.16
FBgn0262109	92221.3	91188.2	105566	103314
FBgn0030600	22706.8	22682.4	10619.6	10363.8
FBgn0036622	35749.3	35561.4	47686.6	47790.5
FBgn0016917	32689.6	32190.9	44762	44210.8
FBgn0001230	2075.49	1988.67	14000.5	14238.1
FBgn0029093	27819	29056	16038.8	15843.1
FBgn0033423	23311.9	22800.1	9191.31	11413
FBgn0010358	25493.6	25310.1	37152.7	39848.8
FBgn0261862	22726.9	22664.3	34497.8	35282.5
FBgn0032067	14228.1	14190.8	2034.55	2445.73
FBgn0001089	13026	13061	1093.64	1288.18
FBgn0039321	3676.73	3288.1	15403.4	15438.7
FBgn0010246	143220	139247	127616	127537
FBgn0284248	25683.1	25459.1	37320.5	37123.7
FBgn0022700	14206.1	14105.2	2572.89	2423.5
FBgn0004177	34994.9	35250.1	46819.2	46573.2
FBgn0263006	25954.1	26639.1	38236.9	37519.8
FBgn0037913	60384.1	53553.3	42010	42036
FBgn0039419	7565.87	7511.66	18990.7	19496.4
FBgn0267828	25212.5	24791.3	13241.6	13744.7
FBgn0034877	30528	33826.3	19153.8	19128.1
FBgn0031418	14528.4	14685.7	3162.13	3296.18
FBgn0024315	20106.7	20180.7	31709	31465.2
FBgn0259175	22493.4	22895.7	33851.1	34722.5
FBgn0086254	19748.7	19840.6	8516.27	8423.88
FBgn0034743	72087.2	73207.8	59965.5	61889.6
FBgn0265434	93637.7	89538.8	78791.3	78238.5
FBgn0039818	29608.9	29954.4	18266.7	18677.9
FBgn0013981	17988.2	18595.5	7015.34	6724.38
FBgn0267910	15109.8	16478.4	3848.49	4061.86
FBgn0285926	18470.6	15493.5	29730.1	28041.2
FBgn0027348	7994.33	7553.65	18791.8	19418.6
FBgn0040007	16130.6	16262.6	4921.39	4977.62
FBgn0267033	17857.2	16090.5	29052.2	28562.3
FBgn0262508	15639.8	16058.4	26831	27338
FBgn0001105	24815.2	10463	35977.1	35838.3
FBgn0004838	34134.3	18229.1	38958.2	45273.9
FBgn0032704	28867.3	29944.5	17732.1	18337.4
FBgn0050115	32397.5	31764.4	43886.2	42865.6
FBgn0010359	19628.8	20247.4	31368.7	30717.6
FBgn0259237	21657.6	19316.9	8283.4	8569.79
FBgn0038136	22314.9	23242.3	34232.9	33346.7
FBgn0035583	40146.5	42509.8	53483.8	52761.1
FBgn0036576	9450.01	9037.54	20237.1	20389.9
FBgn0064225	81074.9	82085.6	91931	92999
FBgn0000273	10401.2	9880.77	20732.1	21448.8
FBgn0000308	58453.3	58327.8	69961.1	69168.4
FBgn0033889	28872.8	29512.2	40335.6	40021.1
FBgn0015024	22402.8	22132.3	32911.1	33353.7
FBgn0002921	28757.4	28790	39533.3	40754.8
FBgn0010241	1988.51	1736.69	13706.4	12413.5
FBgn0011726	50572.5	51752.4	39906.6	40570
FBgn0035438	17789.5	18586.5	29262.5	28453.9
FBgn0028341	14570.5	14067.3	25424.4	24724.1
FBgn0030400	8778.93	8391.12	19251.9	19429.7
FBgn0085359	48140.8	46806.6	36163.7	36891.7
FBgn0262872	26371.6	25707	14474.7	15745.8
FBgn0034436	49169	49846.1	60419	59728.7
FBgn0010387	27116.8	31783.3	17114.6	16557.3
FBgn0037386	11588.7	12128.8	1235.06	1172.84
FBgn0030484	14483.5	15081.8	4138.87	4513.49
FBgn0015521	20686.2	19494.7	9625.94	9182.62
FBgn0032076	20038.9	20150.2	9869.18	9552.26
FBgn0085408	19206.7	18254.6	28911.8	29458.6
FBgn0031980	43477.2	45706.5	33233.5	33677.5
FBgn0010409	109231	112322	120650	122556
FBgn0005593	112957	114105	102756	103874
FBgn0028697	40640.9	42107.1	51632.2	52248.4
FBgn0037387	18075.1	17938.4	7944.93	7801.33
FBgn0002593	142041	136759	126874	126640
FBgn0037065	57782.2	33395.7	48504	47725.2
FBgn0082598	14652.9	14045	24709.7	24439.3
FBgn0285963	17396.7	17795.1	7345.32	7399.73
FBgn0039562	53265	51142.2	62303.7	63305.6
FBgn0264490	14946.8	14487.2	24986	24676.9
FBgn0001168	49003.3	47622.7	57832.9	58939.4
FBgn0023526	12950	12055.5	22808.1	22177
FBgn0004404	24628.4	25841.2	14196.6	16008.4
FBgn0030603	23948.2	24291.4	14162.7	14115.8
FBgn0012036	15319.4	14913	5121.26	5084.62
FBgn0285913	14062.4	14053.3	24624.9	23870.9
FBgn0262656	32924	29564.9	42703.9	41623.3
FBgn0030347	21488.2	21022.3	11718.9	11249
FBgn0260442	40208.8	38898.9	29480.3	29130.6
FBgn0001941	52252.4	53185.2	42804.8	42504.3
FBgn0004167	131081	127252	119344	117509
FBgn0262357	10220	9969.7	230.042	245.963
FBgn0066101	9681.63	8983.19	19387.6	19340.7
FBgn0025454	16557.2	16114.4	6424.21	6689.64
FBgn0035625	7551.22	7859.16	17543.5	17364.7
FBgn0034723	29503.6	28493.6	18814.4	19185.1
FBgn0003660	25760.9	26712.4	16119.9	16496.2
FBgn0038292	49776.9	50593.8	40150.8	40526.9
FBgn0036825	75604.6	73328.8	63705.6	64550.7
FBgn0027291	16104.9	16474.3	26067.3	26037.3
FBgn0031294	24834.4	24212.4	34414.8	34109.6
FBgn0038194	40714.1	41079.4	50293.4	51006
FBgn0016693	30751.4	31094.9	21213.8	21307.1
FBgn0037750	30227.8	30686.5	39817.1	40150.3
FBgn0034318	39361	41478.8	30388.2	29899.1
FBgn0013272	99669.1	96413.9	108204	109101
FBgn0036043	12801.7	14106	23521.8	22923.2
FBgn0004687	44012.8	41086	31727.9	32353.2
FBgn0031998	2801.49	2909.31	12112.1	12303.7
FBgn0037562	17531.3	17541.5	8273.97	8215.44
FBgn0027572	13345.5	12832.1	3609.02	3767.26
FBgn0010265	89273.4	92496.7	101698	101542
FBgn0014002	69385.5	68843.4	58729.5	60194.2
FBgn0013343	27672.5	27769.7	37282.8	36847.2
FBgn0038135	56056.4	55278.5	64844.5	65216.3
FBgn0036837	19625.1	20368.4	10527.2	10714
FBgn0034501	22743.4	20809.8	31796.7	31279
FBgn0042104	6837.11	6935.23	15988.9	15887.5
FBgn0028476	22753.4	22399.9	13399	13757.3
FBgn0002121	38595.6	39211.8	29932.8	29612.8
FBgn0019968	21347.2	20517.5	11595.4	11539.4
FBgn0052549	9667.9	9978.76	18750.3	18908.6
FBgn0010425	245426	251673	260560	260091
FBgn0034291	27505	28795.8	18805.9	18620.9
FBgn0025678	15931	15939	7067.19	6635.44
FBgn0030946	10168.7	10462.1	19324.5	19318.5
FBgn0039941	8377.93	8835.79	17504.9	17651
FBgn0013954	19469.5	19503	10659.2	10689
FBgn0086558	57852.7	54527.5	66635.8	63957.3
FBgn0000044	31874.8	33147.8	40591.1	41880.4
FBgn0039300	70941	73206.1	63177.6	62234.2
FBgn0283521	25052.3	24242	33508.8	33758.1
FBgn0020235	26561.1	26170.6	17434.2	17874.7
FBgn0002780	9706.35	9656.79	18982.2	18315.2
FBgn0034225	33710.4	32391.9	23773.5	24793.6
FBgn0085358	18783.7	20595.7	10680.9	10259.6
FBgn0051004	280527	284658	272056	272342
FBgn0011554	15853.2	16578.8	7392.46	7420.58
FBgn0035718	14329.7	14282.2	22975.9	22732.8
FBgn0000455	14964.2	15162.5	6460.97	6757.73
FBgn0030719	9162.53	7793.28	17555.8	17456.4
FBgn0005660	26640.7	27124.2	18578.7	18273.5
FBgn0265487	15692.9	16637.3	24156.3	24959
FBgn0003514	39036.9	38877.5	30720	30471.6
FBgn0010352	28533.1	27850.4	36472	36845.8
FBgn0052368	11516.3	12715.1	3384.63	3204.47
FBgn0259748	51552.1	55582.3	43240.4	43805
FBgn0001987	28892	29351.6	21069.6	19671.5
FBgn0032068	193178	192188	183920	184549
FBgn0015622	25777.4	25058.1	33295.8	34844.8
FBgn0263773	15627	15617	24139.3	23847.3
FBgn0031930	11000	10854.9	19279.2	19051.7
FBgn0001404	40516.4	41036.6	49165.8	49217.6
FBgn0034968	86707.2	86515.8	96280.1	94684.6
FBgn0034588	29905.5	29972.5	38066.3	38958
FBgn0004426	10957.9	9312.58	18528.8	19117
FBgn0036844	14072.5	14231.1	22211.3	22449.3
FBgn0040773	16294.4	16740.2	8162.72	8530.88
FBgn0023215	12218.5	12393.2	20334.2	22010.2
FBgn0265186	45704.6	47057	37591.1	38808
FBgn0260933	12198.4	12072.8	3810.78	4103.55
FBgn0029687	15916.3	15961.2	23995.1	24075.2
FBgn0036948	32395.7	32258.5	24251.5	24189.1
FBgn0026160	9166.2	9604.09	17144.7	17833
FBgn0243512	38187.3	39118.8	30226	30752.3
FBgn0039774	17741.9	17605.7	9671.19	9649.53
FBgn0041092	16869.4	16197.6	24646.5	24789.5
FBgn0002869	8301.03	8915.67	472.34	396.042
FBgn0030478	30989.5	30489.7	23097.5	22543.8
FBgn0004858	4627.04	4729.17	12516.5	12815.1
FBgn0010217	72302.4	70882.3	80186.6	79279.3
FBgn0262739	26406.4	25511.8	34261.2	34248.6
FBgn0283536	63332.1	68748.7	55482.5	55654.3
FBgn0037146	42246.7	41036.6	33187.3	33413.4
FBgn0036023	11674.7	11476.6	3639.19	3810.34
FBgn0034052	10100.9	10154.2	17924.4	18087.3
FBgn0015245	16090.3	16001.6	8185.35	8236.29
FBgn0028583	14356.3	14019.5	6207.36	6453.4
FBgn0087035	23989.4	24783	32590.5	32337.9
FBgn0035043	26003.5	25993.5	18212.9	18162.3
FBgn0250814	25565.9	25961.4	17775.5	17941.4
FBgn0029155	12425.5	13029.7	4666.84	4823.38
FBgn0002578	13094.7	12751.4	20844.3	20627.5
FBgn0029176	69395.6	69662.8	77133.8	77759
FBgn0033978	7205.15	7029.93	14737.8	15085.7
FBgn0040793	16192.8	16606.8	8623.75	8487.81
FBgn0038924	10809.6	10906	3271.5	3084.96
FBgn0010434	33950.3	31981	41572.5	40532.5
FBgn0038595	14428.6	15137	22755.3	22674.4
FBgn0031990	16256.9	16002.4	23618	24340.6
FBgn0263346	35155.1	36367.6	43966.3	43762
FBgn0035688	8452.09	8341.71	15920	16164.1
FBgn0031865	3853.43	3520.32	11850	11094.7
FBgn0264775	10852.6	11173.6	3457.23	3283.67
FBgn0026418	17821.5	18434.1	25973.1	25965.1
FBgn0030136	66498.9	71457.9	59431.9	58999.1
FBgn0265523	18537.5	17655.1	25700.6	26020.7
FBgn0004103	26400.9	26365.7	33869.9	33830.3
FBgn0000083	16798.9	17500.3	9364.78	9343.81
FBgn0266019	25323.3	24753.4	32797	32200.3
FBgn0040398	11037.5	10866.5	18304.4	18719.6
FBgn0050015	11517.3	11260.1	18697.5	18982.2
FBgn0001098	16699.1	16904.9	24366.5	24108.5
FBgn0026409	61185.2	62435.2	68915.5	69842.4
FBgn0038145	17957	18700.1	26101.3	25845.6
FBgn0032435	59989.5	61032	52470.3	53643.5
FBgn0052687	25757.3	24840.7	33095.9	32193.4
FBgn0026252	13764.9	14395.8	21210.1	21732.3
FBgn0034488	16433.6	16538.5	8729.34	9221.53
FBgn0013733	54282.2	53562.4	60877.2	61746.4
FBgn0040609	5220.3	4569.41	11876.4	12763.7
FBgn0004179	17294.2	17503.6	24818.1	24585.2
FBgn0283427	11395.5	11110.2	18685.3	18504.2
FBgn0038842	13965.4	14144.7	6681.59	6853.61
FBgn0250823	16147	15520.7	23349.3	23424.8
FBgn0001257	27345.7	27259.2	19895.8	20074.5
FBgn0030747	37271.8	38250.8	45384.3	45518.4
FBgn0052813	7858.83	7688.7	14944.2	15209.4
FBgn0264294	19808.2	19661.1	12558	12342.6
FBgn0032901	11827.6	11725.3	18954	19472.8
FBgn0040285	18756.3	18395.4	25910.8	25967.9
FBgn0034628	19475	18895.3	11698.2	11743.7
FBgn0014868	12846.6	12085.2	5250.43	4938.71
FBgn0263289	40208.8	41332.2	48471.9	47910
FBgn0001215	10435.1	10862.3	18093.2	17564.8
FBgn0001124	16765.9	16604.4	9636.31	9441.09
FBgn0029932	14006.6	13513.9	6387.44	6490.92
FBgn0264776	35707.2	34931.4	27814.3	27952.2
FBgn0001297	129714	128350	135667	136825
FBgn0010583	13574.4	13953.6	6610.88	6497.87
FBgn0031830	19595.8	21034.6	12604.2	12534.4
FBgn0038790	7893.62	7873.16	850.401	723.993
FBgn0260866	8804.57	8729.56	16093.5	15759.7
FBgn0039528	22454.1	22826.5	15480.7	15424.8
FBgn0264987	4304.78	4562	11467.2	11582.5
FBgn0028331	14842.4	15174.8	21801.2	22498
FBgn0010113	12369.6	12313.3	19916.5	19254.6
FBgn0267385	28003	27111.8	20185.2	20527.5
FBgn0085813	2210.07	2193.71	9297.84	9117.3
FBgn0051092	9738.4	9365.28	16986.3	16265.5
FBgn0014010	25835.1	25165.9	32065.4	33011.8
FBgn0050043	698.543	834.995	7808.23	7535.92
FBgn0262782	23354.9	23867.3	16750.6	16519.8
FBgn0262475	11878.9	11490.6	18249.7	18883.6
FBgn0261618	18090.7	17182.4	24808.7	24838.1
FBgn0014391	10087.2	11956.7	3343.15	3396.23
FBgn0032373	30502.4	30827.3	37569.4	37241.8
FBgn0038826	12220.4	12707.7	19433.8	19303.2
FBgn0051446	18365.4	19188.4	12232.8	11652
FBgn0036451	10729	10541.2	17594.4	17220.2
FBgn0027588	24418.8	23438.3	16795	16863.1
FBgn0032940	8096.87	7253.91	14726.5	14595.2
FBgn0016691	20429.9	20733.2	13674.3	14106
FBgn0040529	20736.6	23318.9	29737.6	29940.8
FBgn0000370	30694.7	31420.2	37310.2	38121.5
FBgn0031176	9318.17	9352.1	2745.42	2712.54
FBgn0263929	11047.6	10894.5	17492.6	17641.2
FBgn0052302	12734	12549.6	5967.89	6132.4
FBgn0262579	34368.7	34113.7	27631.4	27536.7
FBgn0038083	2874.74	2895.31	9443.04	9780.15
FBgn0037899	10778.4	10938.9	4207.69	4373.14
FBgn0039137	5133.33	5400.29	11954.6	11727
FBgn0259214	21023.1	20633.6	14098.6	14364.5
FBgn0054026	10289.5	11005.6	3951.25	3763.09
FBgn0001091	15927.3	16232.2	9419.47	9521.68
FBgn0032002	13455.4	14273.1	6954.06	7199.63
FBgn0036298	12209.4	11904	5279.65	5718.29
FBgn0031741	17349.1	18541.2	24142.2	25029.9
FBgn0029507	41260.7	42134.3	48614.3	48483.9
FBgn0033879	15674.6	15897	9217.71	9309.07
FBgn0085478	8832.03	8886.85	17532.2	15256.7
FBgn0034031	15059.4	15124.6	8702.94	8297.43
FBgn0035356	10537.6	9637.02	3349.75	3223.92
FBgn0021967	10191.6	10374.8	3778.72	3786.72
FBgn0266411	11055.8	10927.4	17335.2	17906.7
FBgn0031732	6259.42	6229.52	12629.7	12790.1
FBgn0020912	6682.39	6901.47	13169	13300.1
FBgn0002567	5933.49	5727.21	12077.2	12355.1
FBgn0001316	32469	31178.9	38006.9	38812.1
FBgn0050372	14435	14237.7	7964.73	7909.72
FBgn0037270	13105.7	13091.5	6790.01	6706.31
FBgn0033292	16105.8	16380.4	22511.1	22684.2
FBgn0030837	34038.2	36150.2	42010.9	42451.5
FBgn0041184	87294.9	86583.3	80087.6	81003.8
FBgn0010303	9991.08	10388.8	16495.1	16679.6
FBgn0035983	10718	10693.5	17407.8	16979.8
FBgn0051259	6349.14	6567.97	12711.7	12849.8
FBgn0004396	10588	10506.6	16819.5	16860.3
FBgn0004509	9867.49	9832.19	16172.7	16104.3
FBgn0051410	13388.6	13427.4	7169.01	7117.64
FBgn0017558	6431.54	6074.71	12684.4	12573.3
FBgn0019936	89473.9	93189.2	98129.9	99434.3
FBgn0037001	14700.5	13654.7	7584.79	7445.59
FBgn0038038	14915.7	14076.3	8068.44	7870.81
FBgn0014857	15146.4	14244.3	8039.21	8279.36
FBgn0033153	6770.28	7146.04	12971	13416.8
FBgn0037782	28651.2	30502	22533.7	22452.1
FBgn0037016	10480.9	10298.3	16459.3	17427.2
FBgn0001125	10537.6	10846.7	4404.74	4698.31
FBgn0000250	5729.33	6172.7	12253.5	12287
FBgn0034406	22711.3	21889.4	16278.3	15791.7
FBgn0003943	34310.1	26283.4	27086.5	21001.3
FBgn0028737	41200.3	41282.8	34631.7	35203.3
FBgn0015756	57532.3	60481.9	51456.8	51671.7
FBgn0010516	15911.8	15538.8	9848.44	8990.85
FBgn0031579	29560.3	32718.8	23502	23683.3
FBgn0261014	29082.4	28744.7	22693.1	22799.5
FBgn0041188	13037.9	13225.7	19179.3	19276.8
FBgn0033127	14664.8	14696.4	8309.8	8646.22
FBgn0004512	14366.4	13924.8	20480.3	19970.2
FBgn0026262	8632.45	8439.7	14976.3	14431.2
FBgn0034237	22881.6	24033.7	29716	30015.8
FBgn0011760	16571.8	17030.1	22890.1	23002.4
FBgn0262559	31468.3	32709.7	38160.6	38674.5
FBgn0023549	8756.04	9046.6	15540.1	14711.9
FBgn0051463	9795.16	9660.9	3705.18	3768.65
FBgn0053301	2550.64	2420.17	8403.13	8500.31
FBgn0042135	23070.2	29004.1	26212.5	33280
FBgn0000711	11759	10587.3	17403.1	17684.3
FBgn0267521	1916.19	1743.28	8389.93	7666.54
FBgn0033188	8761.54	8863.79	15163.9	14646.6
FBgn0003159	14241.8	13703.3	19854.3	20109.2
FBgn0005278	5859.33	5785.67	12174.3	11652
FBgn0035542	16595.6	16818.5	22648.8	22684.2
FBgn0086355	12029	11927.1	6082.91	6069.87
FBgn0015589	17708	16656.2	10799.7	11280.9
FBgn0031571	38765.9	37597	32201.2	31750.1
FBgn0052264	9227.54	8753.44	15073.4	14753.6
FBgn0030993	27303.6	27442.8	21613.6	21408.5
FBgn0266549	5836.45	5522.99	11346.5	11738.1
FBgn0000163	14647.4	14927	8834.93	9045.04
FBgn0032453	8917.17	8935.43	3132.91	3115.53
FBgn0259678	15580.3	15655.7	21378.8	21471
FBgn0053113	26760.7	26120.3	31917.4	34204.1
FBgn0035237	8031.87	7766.93	13817.6	13558.5
FBgn0039472	32634.7	32701.5	38417	38562
FBgn0266694	5917.93	5975.89	203.644	11828.5
FBgn0040729	12096.8	14230.3	6382.72	6339.45
FBgn0035607	2314.44	2467.93	8202.32	8125.12
FBgn0033792	8797.24	9049.89	14747.2	14693.9
FBgn0031645	8598.57	8214.9	14291.8	13958.7
FBgn0025525	4000.83	4286.14	9970.06	9759.31
FBgn0014141	12993.1	12982.8	6801.32	7314.97
FBgn0035619	37367.9	37205.8	42882.1	43311.7
FBgn0086347	37376.1	38791	44447.1	44353.9
FBgn0038147	7751.72	8214.9	2106.2	2137.24
FBgn0031285	45972.9	47080	52666.4	52694.4
FBgn0004926	11235.3	11571.3	17169.2	16975.6
FBgn0035620	14002	14731	20091	20328.8
FBgn0052656	6348.22	5942.13	397.86	344.626
FBgn0031759	8798.16	8773.21	14359.7	14563.2
FBgn0004428	43235.5	44841.8	50401.8	49257.9
FBgn0004431	27489.4	28581.7	21947.3	22133.9
FBgn0051116	2606.49	2611.21	8174.98	8147.35
FBgn0259834	7150.22	7187.21	12690	13047.2
FBgn0051352	19269.9	18824.4	24342	25011.8
FBgn0027835	40535.6	42380.5	47895.9	46632.9
FBgn0015776	12188.3	11407.5	17699.1	17014.5
FBgn0025864	20912.3	19948.5	14465.3	14650.8
FBgn0010415	9415.22	9378.46	14856.6	15098.2
FBgn0032166	6788.59	6787.01	13059.6	12256.5
FBgn0051148	10694.2	10651.5	5192.92	5197.18
FBgn0019643	16407.1	16219.8	10948.7	10687.6
FBgn0035101	17901.2	18243.1	24383.5	23359.5
FBgn0031461	896.295	854.758	6644.82	6308.88
FBgn0036666	8561.04	9143.77	14054.2	14577.1
FBgn0263987	8930.91	8816.85	14261.7	14361.7
FBgn0050456	9761.28	9269.76	15084.7	15176.1
FBgn0260462	20812.5	20318.2	14910.3	15113.5
FBgn0035236	17769.3	17734.2	23119.2	23183.1
FBgn0028582	22503.5	21971.7	28181.1	27347.7
FBgn0044826	31682.5	32315.3	38019.2	37050.1
FBgn0004654	12719.3	12128.8	6773.04	7059.28
FBgn0085484	19289.1	18728.9	24466.5	24638
FBgn0023477	7519.17	7528.95	2135.43	2188.65
FBgn0051523	33716.8	34831.8	40169.7	40082.2
FBgn0002773	19669.1	20037.4	14339	14507.6
FBgn0259979	14466.1	14478.2	20316.3	19771.5
FBgn0087013	23625	23220.1	28833.5	28927.7
FBgn0013770	39990.9	38749	33443.8	34691.9
FBgn0031969	48361.5	49379.1	43405.3	43079.6
FBgn0038349	15213.2	14075.5	9050.83	8794.91
FBgn0022097	23936.3	24979.8	18952.1	18658.4
FBgn0024321	8908.93	8421.59	14185.3	14151.9
FBgn0031011	6500.2	6508.68	12239.4	11763.1
FBgn0037781	4990.51	5048.67	10241.6	10640.3
FBgn0028969	10500.1	10244.7	4999.64	5201.35
FBgn0039697	12882.3	12589.1	6970.08	7654.03
FBgn0032088	17309.8	16417.4	11823.6	11197.6
FBgn0260049	15011.8	15483.6	10268	9705.11
FBgn0033544	13980	13341	18554.2	19590.9
FBgn0053144	9668.82	9899.71	15351.5	14874.5
FBgn0052230	12067.5	12200.5	6995.54	6652.12
FBgn0011768	9672.48	9772.9	4398.14	4574.63
FBgn0039831	11108.9	11520.3	16304.7	17146.5
FBgn0053532	31847.3	32946.9	26654.7	27420
FBgn0031381	7190.5	7291.79	2004.38	2094.16
FBgn0039349	7918.34	7611.3	2463.52	2433.23
FBgn0024986	13243	12992.6	7816.71	7925.01
FBgn0033504	10226.4	10168.2	15454.3	15330.3
FBgn0065032	9065.49	9627.14	3989.91	3917.34
FBgn0034645	7061.41	7574.24	1918.59	2099.72
FBgn0029994	19978.5	20253.1	14999.9	14849.5
FBgn0003475	13837.2	13880.3	19001.1	18965.6
FBgn0011272	104450	102124	107236	110410
FBgn0027621	6946.06	6854.53	11966	12697
FBgn0014133	24579.9	34835.1	39939.6	39789
FBgn0032120	14391.1	14242.7	9164.91	9142.32
FBgn0030245	15494.3	15301.6	10207.6	10241.5
FBgn0002932	8951.05	8578.05	13648.8	14243.6
FBgn0034717	21553.2	21751	26619.8	26965.6
FBgn0010223	2532.33	2592.27	7814.83	7597.06
FBgn0014026	115804	113273	119691	120830
FBgn0032253	39729	38810	34225.3	33792.8
FBgn0086472	80137.4	83032.6	75122.9	75249.4
FBgn0039359	92747.8	97072.7	100484	102086
FBgn0034398	44337.8	45888.5	50657.3	50883.8
FBgn0051041	8227.79	8301.36	13538.5	13219.5
FBgn0263776	15978.6	15186.4	20956.4	20965.2
FBgn0050345	13758.4	13448	8470.07	8657.34
FBgn0028532	14687.7	14866	9641.02	9894.1
FBgn0053265	37128	34803.8	42091.1	41613.6
FBgn0037973	10210.8	10470.4	5277.77	5258.33
FBgn0027493	19947.4	20067.9	14997	15119.1
FBgn0033224	4493.38	4567.77	9440.21	9531.41
FBgn0034885	3172.28	3197.52	8141.98	8129.28
FBgn0004868	26486	24743.5	20166.4	19806.3
FBgn0262116	9228.45	10285.9	4614.04	4305.05
FBgn0032715	13572.6	13564.1	8577.55	8650.39
FBgn0067102	11569.4	11805.2	6654.25	6754.95
FBgn0016926	17511.2	17553.8	22425.3	22578.6
FBgn0035360	54834.2	55950.4	49921.9	50643.4
FBgn0032451	11528.2	11735.2	6625.02	6734.1
FBgn0032350	11088.8	11153	6235.65	6187.98
FBgn0034753	17854.5	8042.79	3144.22	7417.8
FBgn0014028	15458.6	15536.3	20352.1	20453.8
FBgn0040349	5729.33	5874.61	935.253	853.227
FBgn0050272	904.535	957.691	5774.62	5932.29
FBgn0037328	68422.4	69980.6	74834.4	73775
FBgn0037607	26193.1	25842.8	21343.9	20741.5
FBgn0267534	9035.28	8322.77	3602.42	3478.22
FBgn0040850	7330.58	8685.1	2502.18	2597.2
FBgn0031453	24651.3	22732.6	17917.8	18045.6
FBgn0086346	23020.8	22909.7	18208.2	18101.2
FBgn0037934	10777.5	10969.4	15686.2	15775
FBgn0285991	9028.87	9016.13	4236.92	3286.45
FBgn0263080	11741.6	11909	6839.04	7121.81
FBgn0266582	7694.04	8159.73	2980.18	2915.43
FBgn0028480	17267.6	16209.1	21717.3	22026.9
FBgn0086691	6286.88	6329.98	1406.65	1593.9
FBgn0267519	1717.52	1625.52	6444	6372.8
FBgn0034365	12077.6	12115.7	7416.97	7356.65
FBgn0011672	10845.3	11307.8	15542.9	16957.5
FBgn0014396	15710.3	15347.8	10650.8	10987.7
FBgn0039310	15226	15390.6	10607.4	10552.8
FBgn0284255	7326	7268.74	2653.03	2591.64
FBgn0285937	19057.5	18975.1	13921.3	14385.4
FBgn0035793	8529.91	8713.09	13197.2	13890.7
FBgn0032433	23025.4	23266.2	27686.1	28338.5
FBgn0267698	21503.8	21103.8	16459.3	16800.5
FBgn0023170	7981.51	6854.53	2406.96	2233.12
FBgn0005771	2872.9	2687.79	7356.63	7491.45
FBgn0003345	13079.1	13370.6	17984.8	17742.7
FBgn0037344	9402.4	9433.63	14218.3	13994.9
FBgn0029897	80382.7	81785.8	75791.3	76533.4
FBgn0001234	9288.88	9402.34	14013.7	13867
FBgn0036623	14034.9	14623.9	18776.7	19190.7
FBgn0051354	764.46	654.656	5321.14	5306.96
FBgn0030882	12008.9	11832.4	7388.68	7278.84
FBgn0261556	18388.2	18559.3	23146.6	22941.3
FBgn0027287	11810.2	11336.7	16089.7	16354.5
FBgn0000116	26694.8	176592	24279.8	22156.1
FBgn0040475	21967	21211.7	16679.9	16956.2
FBgn0000251	1964.71	2243.95	6764.55	6547.9
FBgn0013305	13658.7	13862.2	9324.24	9152.05
FBgn0037935	4186.68	4154.39	8688.8	8672.63
FBgn0039266	9376.77	9763.84	14001.4	14263.1
FBgn0054040	6714.43	6547.38	2053.41	2070.54
FBgn0259749	8969.36	9413.04	4878.02	4481.53
FBgn0011361	10180.6	10304.9	5831.19	5703.01
FBgn0045866	8507.02	7997.5	3680.67	3536.59
FBgn0250848	12258.8	12104.1	7646.07	7673.49
FBgn0035266	5006.07	4949.85	9530.72	9407.74
FBgn0040069	3061.5	2868.96	7507.48	7324.69
FBgn0013278	823.969	778.999	5223.08	5284.73
FBgn0040752	8046.51	7715.88	12456.2	12488.5
FBgn0083167	8389.83	8437.23	3662.76	4004.89
FBgn0004587	9576.35	9457.51	13889.3	14595.2
FBgn0020622	9016.05	9023.54	4592.35	4442.62
FBgn0034294	3448.77	3534.32	8583.21	7877.76
FBgn0262870	2922.34	3022.94	7383.03	7448.37
FBgn0052495	11911.8	11759.9	7483.91	7337.2
FBgn0020508	43334.4	44368.4	39502.2	38931.6
FBgn0015218	14740.8	15580	19977.8	19212.9
FBgn0041342	18059.6	17409.7	13060.5	13020.8
FBgn0259937	6015.89	6314.34	10403.7	10784.9
FBgn0027569	11968.6	11330.9	6943.69	7034.26
FBgn0013279	784.602	692.535	5127.86	5170.78
FBgn0046114	8805.48	8652.16	13551.7	13031.9
FBgn0034644	10751.9	9792.66	15130	14910.6
FBgn0019644	17656.7	17110	12744.7	12735.9
FBgn0020660	6241.11	6432.09	11018.4	10612.5
FBgn0033961	6245.68	6236.11	1879.93	1842.64
FBgn0035917	7071.48	6836.42	11887.7	11200.3
FBgn0031057	13794.2	12356.9	18157.3	17853.9
FBgn0039778	290686	302142	300916	305271
FBgn0039890	17581.7	16711.4	21154.4	21936.6
FBgn0026179	13133.1	13059.3	17651	17405
FBgn0023143	25597.1	25077	21171.4	20738.7
FBgn0052103	14338	14684.9	19356.5	18666.8
FBgn0036493	7217.05	6870.18	11504	11536.6
FBgn0030349	20064.6	20868.3	25187.7	24536.5
FBgn0038947	18005.6	18701.7	22895.8	22998.2
FBgn0001942	89068.3	90581.3	84782.7	86025.9
FBgn0037720	7446.85	7429.31	11713.3	11938.2
FBgn0040777	4055.76	8442.17	3705.18	7988.93
FBgn0014020	49969.1	51762.3	45894.3	45690.7
FBgn0037890	6125.75	6276.46	10424.5	10554.2
FBgn0001258	18284.8	18351.8	14087.2	13263.9
FBgn0032614	7510.93	7497.66	11897.1	11735.4
FBgn0033875	6541.4	6670.9	10776.1	11193.4
FBgn0019928	4621.55	4731.64	482.711	394.652
FBgn0000181	41110.6	42042.9	36573.8	37817.2
FBgn0034758	116225	120607	122312	118087
FBgn0250788	64484.7	60248.9	56492.3	56026.7
FBgn0028670	17958.9	17761.3	21981.3	22207.5
FBgn0028509	10293.2	9729.25	14509.6	14507.6
FBgn0052190	16281.6	15575.9	20494.5	20416.3
FBgn0025866	10510.2	10778.3	6525.08	6301.93
FBgn0015001	13570.8	13455.4	9088.54	9363.27
FBgn0032833	31036.2	31131.1	26928.1	25820.6
FBgn0052369	13518.6	13411.8	17613.3	17763.5
FBgn0014906	21774.8	22691.4	26149.4	26890.6
FBgn0050502	15441.2	15838.5	19635.6	20220.4
FBgn0052676	12442.8	12855.1	16680.9	17035.4
FBgn0259101	40284.8	40980.6	45158	45016.8
FBgn0034612	9610.22	9352.1	5176.89	5283.34
FBgn0032717	10153.1	10037.2	14322.9	14285.3
FBgn0261617	13406.9	12902.1	17492.6	17574.5
FBgn0039358	10482.7	10988.3	14634.1	15283.1
FBgn0022959	12884.1	12464.8	17030.6	16679.6
FBgn0052479	12721.2	11821.7	16866.6	16689.4
FBgn0003175	6924.09	6143.88	10919.5	11066.9
FBgn0037671	37516.2	37077.4	32331.3	33374.5
FBgn0010621	16418	16097.9	11707.6	12277.3
FBgn0016696	4406.4	4263.08	8527.58	8529.5
FBgn0052626	13966.3	14350.5	18472.2	18295.8
FBgn0261930	6120.26	6464.21	10240.6	10608.4
FBgn0032665	9036.19	8839.91	4918.56	4456.52
FBgn0040212	10877.3	10906	6792.84	6549.28
FBgn0260632	10501.9	10180.5	14285.2	15099.6
FBgn0040364	34526.1	34871.3	30777.5	29708.7
FBgn0001225	4484.22	396.911	18314.7	1585.56
FBgn0029881	17375.7	16425.7	13082.2	12339.8
FBgn0014018	48702.1	48895.8	52773	53171.1
FBgn0003371	11186.8	14490.5	17827.3	18555.6
FBgn0053306	18818.5	18979.2	14593.5	14914.8
FBgn0003093	4712.19	4789.28	8802.88	8851.89
FBgn0029979	6968.95	6933.58	10994.9	11189.2
FBgn0037780	1743.15	1668.34	5856.64	5715.51
FBgn0266707	2785.93	743.59	6275.24	6831.38
FBgn0259168	8640.69	8966.72	12681.5	13179.2
FBgn0025814	9110.35	9646.91	13123.7	13925.4
FBgn0021795	12702.9	12861.7	8850.02	8586.47
FBgn0011770	5037.2	5173.01	1096.47	1029.71
FBgn0023129	5483.97	5673.68	9672.13	9536.97
FBgn0267821	6163.29	6145.53	10143.5	10286
FBgn0035121	20268.7	20548.8	25142.5	24254.4
FBgn0038400	9814.39	9906.3	5833.07	5873.93
FBgn0015282	10074.4	10213.5	6101.77	6142.13
FBgn0026250	19843	19183.5	23155	25872
FBgn0265178	9258.66	9195.65	13367.9	13158.3
FBgn0014469	9236.69	9338.11	13199.1	13512.7
FBgn0034763	1378.77	1442.71	5324.91	5495.95
FBgn0029134	6735.49	7057.93	2792.56	3105.8
FBgn0031459	7511.85	7770.23	3720.27	3569.94
FBgn0027108	12502.4	12003.7	16265.1	16443.4
FBgn0266819	10577.9	10402	6638.22	4512.1
FBgn0031118	12084.9	11314.4	16013.4	15534.6
FBgn0036770	13221	13506.5	17937.6	17146.5
FBgn0260000	2281.48	2167.36	6083.86	6201.88
FBgn0031374	11338.7	11406.7	15250.7	15554
FBgn0267002	7106.27	7493.54	3202.67	3346.21
FBgn0032235	68656.8	68331.2	64429.7	64663.2
FBgn0004876	23338.5	22722.7	27235.5	27150.4
FBgn0002973	7412.97	7659.88	11741.6	11308.7
FBgn0027338	16434.5	16908.2	20323.8	20961
FBgn0263234	10141.2	10053.7	6164.94	6233.84
FBgn0284235	2359.3	2691.09	6519.43	6578.47
FBgn0261674	4768.03	4532.36	8751.97	8416.94
FBgn0038082	4057.59	3860.41	7834.63	7930.57
FBgn0038638	16865.7	17617.2	20734.9	21954.6
FBgn0040238	3601.66	3219.75	7359.46	7453.93
FBgn0030869	7760.87	7497.66	12178.1	11329.6
FBgn0004893	1936.33	2131.95	5963.18	5886.44
FBgn0025839	6226.46	6118.35	2310.79	2297.04
FBgn0033138	10318.8	9988.64	6167.77	6231.06
FBgn0032809	2026.05	2152.54	6053.69	5843.36
FBgn0051266	2829.88	2633.44	6822.07	6442.28
FBgn0011766	14711.5	15685.4	19494.2	19488
FBgn0038034	8398.99	8537.7	4734.72	4587.14
FBgn0250906	9038.94	8610.99	4910.08	4815.04
FBgn0030955	7879.89	7746.35	3955.97	3985.43
FBgn0037788	4958.46	5024.79	8745.37	8924.15
FBgn0038271	36641.9	37176.2	32055	33396.8
FBgn0022382	10327.1	10295	14074	14306.2
FBgn0000454	21541.3	20813.1	17048.6	17295.2
FBgn0005674	4732.33	4258.97	8113.69	8490.59
FBgn0024179	2866.5	2733.08	6617.48	6577.08
FBgn0029506	9783.26	9782.78	5745.39	6035.13
FBgn0264922	11867	12254.8	15871	16001.5
FBgn0040064	14294.9	13780.7	10039.8	10194.3
FBgn0086357	34895.1	35227.9	31492.2	30745.4
FBgn0262125	12293.6	12445	8714.25	8536.44
FBgn0033221	18451.4	19574.6	14727.4	15209.4
FBgn0005670	7718.76	8273.36	3996.51	4206.38
FBgn0053526	5783.35	6013.77	9733.42	9663.43
FBgn0053116	8516.18	9011.19	4790.34	5293.07
FBgn0038702	5830.95	5886.14	2163.71	2115
FBgn0285955	13373	13297.3	17011.8	17445.3
FBgn0022238	5524.25	4348.72	8062.78	10741.8
FBgn0022893	9074.64	9590.91	5732.19	5362.55
FBgn0259174	12916.2	12743.1	16656.4	16444.8
FBgn0034528	1754.14	1889.85	5555.89	5589.06
FBgn0031505	5581.93	5634.16	1747	1942.69
FBgn0038535	28925	29588	32873.4	33278.6
FBgn0013987	15202.2	14964.8	18645.7	19150.4
FBgn0051522	7532.91	7990.92	11306	11670
FBgn0051729	14956.9	14418.9	10848.7	10740.4
FBgn0033226	18276.5	18526.3	21954.9	22923.2
FBgn0035355	6266.74	6578.67	2588.92	2822.32
FBgn0004580	6115.68	6101.88	9778.67	9834.35
FBgn0010395	10713.4	10663.1	6530.74	7041.21
FBgn0024238	83399.4	73950.6	86215.8	87066.7
FBgn0000721	10003	9799.25	13785.5	13459.9
FBgn0004066	6785.84	6419.74	3104.62	2765.35
FBgn0050090	4801.91	4712.7	1161.52	1071.4
FBgn0020496	19782.6	18583.2	23034.4	23408.2
FBgn0030642	4050.26	3729.48	119.735	107.001
FBgn0030052	21195.2	20580.1	16965.6	16995.1
FBgn0040507	5094.87	5199.37	8763.28	8806.03
FBgn0029888	6559.71	6306.93	2703.94	2891.8
FBgn0286222	9044.43	8093.85	4536.73	4492.65
FBgn0031245	18529.2	18522.2	14697.2	14931.5
FBgn0000636	6110.19	6098.59	9685.33	9931.62
FBgn0045761	4085.05	3813.47	7391.51	7841.63
FBgn0015808	10122	9427.86	5851.93	5986.49
FBgn0021906	20641.3	19080.5	15525	15923.7
FBgn0032775	26101.5	26152.5	22578.1	22546.6
FBgn0040342	12372.4	12169.2	8519.1	8831.04
FBgn0031771	13174.3	12921	9380.81	9574.49
FBgn0040305	8327.58	4738.22	11633.1	11866
FBgn0037070	13397.7	13341	9286.53	9859.36
FBgn0035006	1966.54	2051.25	5596.43	5501.51
FBgn0004397	13953.5	14282.2	10629.1	10423.5
FBgn0037137	3742.65	5021.5	8541.72	8127.89
FBgn0001128	21626.4	21886.1	18248.7	18112.3
FBgn0086686	14923.9	14304.4	18488.2	17813.6
FBgn0010341	39224.6	31733.1	41835.6	42729.5
FBgn0031143	5562.71	5983.3	9223.36	9484.16
FBgn0004907	75799.6	74604.4	79300.4	78169
FBgn0032005	10373.8	10307.3	6801.32	6874.46
FBgn0041775	12054.7	12042.4	15734.3	15541.5
FBgn0028325	12405.3	12344.6	15897.4	15848.6
FBgn0021979	12766	13131	16247.2	16683.8
FBgn0010228	8560.12	8600.28	4907.25	5126.31
FBgn0264493	8729.49	8410.06	13888.3	11870.1
FBgn0035995	13946.1	14167.7	10568.7	10487.5
FBgn0003277	6335.41	6182.58	9784.33	9671.76
FBgn0005632	15198.6	15538	11751.9	12078.6
FBgn0040208	8290.96	8245.37	4753.57	4851.17
FBgn0030928	17444.3	18848.3	14256	14007.4
FBgn0031187	5229.46	5574.87	8665.23	9213.19
FBgn0026076	5122.34	5259.48	8553.98	8806.03
FBgn0264962	6204.49	6222.93	9635.37	10051.1
FBgn0250843	7351.63	7607.18	3926.74	4002.11
FBgn0033075	11048.5	11400.1	15502.4	14472.9
FBgn0011336	14782.9	15046.4	11625.6	11275.4
FBgn0032643	8410.89	8746.86	4940.25	5326.42
FBgn0267330	11916.4	11803.6	8418.22	8383.58
FBgn0034160	27622.2	26803.8	31029.3	30838.5
FBgn0003391	9297.12	9135.53	5872.67	5730.8
FBgn0261554	3758.21	3646.31	7162.41	7121.81
FBgn0019830	8981.26	9109.18	5582.29	5687.72
FBgn0025366	11609.7	12023.4	15970	15003.7
FBgn0045852	2429.79	2673.79	5986.75	6067.09
FBgn0285917	6911.27	6955.82	10711.1	10302.7
FBgn0030932	2392.26	2460.52	5782.16	5898.94
FBgn0015039	17665	18878	22027.5	22265.9
FBgn0031883	8913.51	8951.9	12391.2	12295.4
FBgn0026181	9780.51	10022.4	6233.76	6647.95
FBgn0036762	13052.6	12456.6	9141.34	9089.51
FBgn0038981	16616.7	16916.5	19974.1	20451.1
FBgn0000259	5250.51	5145.84	8604.89	8579.52
FBgn0038662	5114.1	5093.96	8442.73	8580.91
FBgn0016756	10079.9	9917.83	13263.2	14094.9
FBgn0263993	7230.78	7164.98	10506.5	11354.6
FBgn0260970	9339.23	9025.19	12672.1	12484.4
FBgn0015372	6803.24	6739.25	3473.26	3210.03
FBgn0263659	693.965	704.887	4008.76	4017.4
FBgn0032949	42533.3	41455.8	38153	39152.6
FBgn0034390	4968.53	4950.68	8247.57	8318.27
FBgn0033447	549.313	475.963	3899.4	3772.82
FBgn0003997	4122.59	4020.99	7793.14	7316.36
FBgn0029975	6989.09	6800.18	3511.91	3576.89
FBgn0027558	7665.66	7576.71	4377.4	4274.47
FBgn0033814	14095.4	13392.9	10109.6	10369.4
FBgn0086358	4875.15	4897.15	8157.06	8358.57
FBgn0036816	9312.68	9480.57	13203.8	12594.1
FBgn0033913	1649.77	1484.71	4775.26	4922.04
FBgn0020255	18320.5	18225.8	21497.6	21922.7
FBgn0004436	8718.51	8986.49	12257.3	12178.6
FBgn0037354	9152.46	9130.59	5837.79	5885.05
FBgn0014903	9219.3	8923.08	5394.67	5957.31
FBgn0028491	90389.4	93218.8	96479	94294.1
FBgn0003891	11125.4	10999	14256.9	14549.3
FBgn0264895	2627.55	2921.66	6179.08	5994.83
FBgn0050160	55158.3	56227.1	59480.9	58990.8
FBgn0023537	11824	11969.1	8087.3	8717.09
FBgn0031432	4357.88	4262.26	1110.61	996.358
FBgn0029887	3017.56	2915.89	6243.19	6261.63
FBgn0040299	30052	29360.7	26380.3	26117.9
FBgn0043364	1815.48	2095.72	5197.63	5333.37
FBgn0264695	33418.3	30917	35966.7	36655.4
FBgn0030593	4507.11	4221.91	1051.22	986.631
FBgn0265998	10289.5	9440.22	12696.6	13523.8
FBgn0266448	5080.23	4580.94	7977.93	8309.94
FBgn0263995	5038.11	6440.33	9596.71	9666.21
FBgn0266449	14007.5	14783.7	18006.4	17349.4
FBgn0040297	5372.28	5507.34	2292.88	2159.47
FBgn0039406	11277.4	11293	8083.52	8050.08
FBgn0036805	9699.95	9737.49	6529.8	6192.15
FBgn0015019	15593.2	16144.1	12387.4	12535.8
FBgn0020307	5743.98	5566.63	9241.28	8769.9
FBgn0020369	9111.27	8529.46	5529.49	5329.2
FBgn0026565	9180.84	9161.88	5774.62	5982.32
FBgn0002645	17562.4	17417.1	14228.7	14245
FBgn0027785	7966.86	8326.89	4779.97	5076.29
FBgn0085423	18928.4	19329.2	16026.6	15741.6
FBgn0051087	11572.2	11769	8585.09	8380.81
FBgn0000635	8915.34	8628.28	11801.9	12153.6
FBgn0029870	14131.1	13753.5	17792.4	16925.6
FBgn0030086	12025.4	12483.7	8857.56	9007.52
FBgn0027561	10492.8	10389.7	7241.61	7223.25
FBgn0027087	8707.52	8441.35	5274.94	5277.78
FBgn0033631	5818.14	5777.44	8941.47	9521.68
FBgn0037358	9747.55	9167.65	6009.38	6358.91
FBgn0041630	9201.9	8690.86	5533.26	5644.64
FBgn0038353	267707	277655	280808	280199
FBgn0032456	29414.8	28190.5	25048.2	25683
FBgn0033194	11537.4	11181.8	8217.4	8045.91
FBgn0263077	8587.59	8312.07	11722.7	11542.2
FBgn0262127	4963.95	5317.94	8522.87	8097.32
FBgn0033204	3263.83	3442.91	6394.98	6793.86
FBgn0260748	18175.8	18252.1	14538.8	15123.2
FBgn0028494	15379.8	15486.9	18918.1	18500
FBgn0036556	10140.3	10090.8	13438.6	13208.3
FBgn0032087	125135	128212	131329	130786
FBgn0027492	13373.9	13350.9	16465.9	16690.7
FBgn0003209	21301.4	21063.4	24415.6	24312.8
FBgn0038682	12369.6	11769	8654.86	8757.39
FBgn0250789	75693.4	72853.7	78802.6	78313.5
FBgn0027335	19207.6	19427.2	22498.9	22532.7
FBgn0031190	10250.2	9971.35	7056.82	6867.51
FBgn0011592	6319.84	6768.07	3241.33	3222.53
FBgn0031359	3621.8	3901.58	6997.42	6849.44
FBgn0029709	5914.27	5387.12	2394.7	2291.49
FBgn0001291	14712.4	14537.5	11617.1	11389.3
FBgn0011225	39177	38688.1	36081.7	35371.4
FBgn0032187	22119.9	22549	25282	25639.9
FBgn0034576	6105.61	5780.73	2763.33	2690.31
FBgn0004456	9669.73	9260.7	6170.59	6290.82
FBgn0031910	8062.08	8344.18	11669.9	11150.3
FBgn0036316	8680.05	8830.85	5753.88	5604.34
FBgn0010213	7111.77	6712.9	3954.08	3647.76
FBgn0259228	5874.9	5983.3	8936.75	9774.6
FBgn0002590	96026.3	96623.9	93371.6	92982.3
FBgn0052699	7870.73	7758.7	11055.2	10801.5
FBgn0029826	7868.9	8275.83	4830.88	4883.13
FBgn0042179	10500.1	9968.06	7463.17	6906.42
FBgn0032699	7794.75	7497.66	4761.12	4343.96
FBgn0052594	5123.26	5215.01	8150.46	8480.86
FBgn0262512	16745.8	17126.4	13719.6	14064.4
FBgn0027081	12245.1	12350.3	8809.48	9325.75
FBgn0014863	6643.94	6369.51	3635.42	3322.58
FBgn0027363	19767.9	19338.3	22340.5	22992.7
FBgn0023095	18140.1	17460	20575.6	21137.5
FBgn0266450	11330.5	11333.4	8337.14	8043.13
FBgn0003870	7651.92	7743.88	10934.5	10647.3
FBgn0001989	6126.67	6255.05	3260.19	3073.84
FBgn0261238	7727.91	7875.63	4802.6	4741.39
FBgn0039869	4976.77	5695.92	2033.61	1991.33
FBgn0004924	9076.48	7597.3	11262.6	12061.9
FBgn0086906	30148.1	30177.6	33132.6	33671.9
FBgn0002626	34933.5	37079	27683.3	37911.6
FBgn0010612	7792	7272.03	4295.37	4388.42
FBgn0014037	17567.9	16584.6	19555.5	20706.7
FBgn0031533	12658	12147.8	9182.82	9178.45
FBgn0029941	6434.28	6624.78	9592.94	9531.41
FBgn0261394	7604.32	7368.37	4465.08	4407.88
FBgn0040765	3358.13	3565.61	6922	6318.61
FBgn0031813	81469.5	81316.5	84271.7	85203.2
FBgn0002939	6119.34	6088.71	3166.85	3130.82
FBgn0050269	10599.9	10727.3	7023.82	7774.93
FBgn0024556	8873.23	8811.91	5653	5937.85
FBgn0003463	3153.05	2885.43	5818.93	6187.98
FBgn0262801	5906.94	6152.12	3158.36	2980.74
FBgn0031514	12597.6	13135.1	15978.5	16057.1
FBgn0020279	20892.2	21372.2	17972.5	18112.3
FBgn0037873	8553.71	8750.97	5838.73	5602.95
FBgn0041180	13240.3	13070.1	10301.9	10158.1
FBgn0003885	4530	4571.06	7664.92	7441.42
FBgn0014869	8893.37	8954.37	6045.2	5768.32
FBgn0011217	40938.4	39335.3	43389.3	43846.7
FBgn0011648	9942.56	9844.54	7040.79	6824.43
FBgn0036319	767.207	789.704	3668.42	3854.81
FBgn0028662	29069.6	29578.1	32430.3	32471.3
FBgn0262126	11339.6	10710	13592.3	14486.8
FBgn0036111	7263.74	7591.53	10142.6	10536.1
FBgn0016687	15396.3	15649.2	12517.5	12628.9
FBgn0038294	19274.5	18607.9	22921.2	21482.2
FBgn0011745	9662.41	9692.2	6820.18	6470.08
FBgn0029746	1203.91	1147.91	4010.65	4289.76
FBgn0029608	13357.5	13938	16669.6	16800.5
FBgn0028550	28130.3	28197.1	30992.5	31252.6
FBgn0053337	3337.07	3277.4	6197.93	6178.26
FBgn0004888	9656	9343.05	6805.09	6354.74
FBgn0262580	11592.3	11616.6	8766.11	8544.78
FBgn0039213	12089.5	11769	14898	14934.3
FBgn0038738	7471.57	7020.05	4596.13	4177.2
FBgn0025800	9865.65	10127	12824.8	12966.6
FBgn0086450	9046.26	9170.12	11888.6	12004.9
FBgn0028833	7922.92	8096.32	5129.75	5092.96
FBgn0086656	12355	12208.7	15393	15037.1
FBgn0038098	20250.4	19484	22637.5	23077.4
FBgn0266526	35093.8	27481.5	33174.1	32267
FBgn0025680	6389.42	5797.2	2989.6	2971.01
FBgn0029835	8337.65	9235.17	11163.6	6122.67
FBgn0001220	13373	12971.2	16197.2	16082.1
FBgn0004507	8678.22	8885.2	11498.3	11722.8
FBgn0034999	7418.47	7098.28	4285.95	4463.46
FBgn0031636	5231.29	5108.78	8103.32	7916.67
FBgn0026718	7718.76	7710.11	4915.73	4820.6
FBgn0028688	6762.04	6567.97	3948.43	3770.04
FBgn0030847	5587.42	5722.27	8385.22	8569.79
FBgn0024277	18554.9	18145.9	15140.3	15759.7
FBgn0039430	4473.24	4072.04	7264.24	7187.12
FBgn0027525	6230.12	6082.12	9152.65	8854.67
FBgn0035232	6864.58	6654.43	9426.07	9784.32
FBgn0028663	22031.1	23807.2	26013.6	26573.7
FBgn0035780	1993.09	1963.14	4810.14	4727.49
FBgn0016697	5137.9	5349.24	2587.97	2370.69
FBgn0062412	9838.19	9673.26	12597.6	12505.2
FBgn0034091	10632.9	10499.2	7823.31	7747.14
FBgn0267975	13308	13556.7	16497	16059.9
FBgn0038700	27326.5	27248.5	24013	24583.8
FBgn0262732	7387.34	7590.71	10210.5	10330.4
FBgn0283658	10824.2	10859.9	13555.5	13907.3
FBgn0033448	42628.5	43597.6	39898.1	40507.5
FBgn0266376	6486.47	6625.61	9215.82	9373
FBgn0050423	5036.28	4994.32	2185.4	2310.94
FBgn0051632	1679.98	1700.46	4575.38	4405.1
FBgn0027539	773.615	789.704	3639.19	3497.68
FBgn0015229	5126.92	4892.21	7623.44	7844.41
FBgn0263873	5432.7	5097.26	7852.54	8147.35
FBgn0024196	3636.45	3637.25	923.939	892.137
FBgn0029903	9287.05	9043.3	6335.58	6415.88
FBgn0034629	6322.59	6418.92	9123.43	9061.72
FBgn0034293	8520.75	9245.88	6245.07	5816.95
FBgn0024947	11353.4	9432.8	14049.5	13990.7
FBgn0046874	4936.49	4256.5	6999.31	7627.63
FBgn0052675	8176.52	7969.51	10652.6	11482.4
FBgn0031037	4120.76	4488.71	6907.86	7170.45
FBgn0010391	6998.24	6827.36	4149.24	4157.75
FBgn0038756	5283.47	6340.69	2605.89	2790.36
FBgn0259685	8385.26	8229.72	11242.8	10907.1
FBgn0266417	7306.77	7086.75	4630.07	4345.35
FBgn0035087	17340.9	17052.3	19728.9	12546.9
FBgn0016797	8147.22	8445.47	11119.3	11007.2
FBgn0020443	12391.6	12724.2	15060.2	15673.5
FBgn0003676	13173.4	13068.4	10301	10509.7
FBgn0025637	16293.5	17082.8	13882.7	13630.8
FBgn0035697	1009.82	847.347	3673.13	3508.79
FBgn0002985	509.03	478.434	3283.76	3136.38
FBgn0032218	6245.68	6484.8	9393.07	8901.91
FBgn0025455	6208.15	6420.57	8860.39	9246.54
FBgn0264272	857.843	953.574	3600.53	3560.21
FBgn0050382	8531.74	8493.23	5853.81	5865.59
FBgn0032444	13660.5	13910.8	10628.1	11275.4
FBgn0035669	435.788	492.433	3065.03	3129.43
FBgn0026206	3469.82	6096.94	8923.56	3521.3
FBgn0005648	3207.99	3020.47	5810.45	5835.02
FBgn0011705	8548.22	8164.67	5720.88	5540.42
FBgn0063494	12307.3	11670.2	9416.64	9046.43
FBgn0058002	4204.99	4139.56	1508.47	1585.56
FBgn0260960	35250.3	34865.6	37867.4	37768.5
FBgn0024957	9832.7	10044.6	12897.4	12441.3
FBgn0039154	23442.8	23627.7	21021.5	20494.1
FBgn0037684	760.798	755.118	3356.35	3446.26
FBgn0032018	12141.6	11881.8	9281.82	9350.76
FBgn0036813	9819.88	10147.6	7341.55	7220.47
FBgn0042101	18266.5	18821.1	15148.8	16228
FBgn0037203	5413.48	5506.52	8005.27	8250.18
FBgn0265101	3814.98	3800.3	1202.06	1224.26
FBgn0283450	7052.26	7586.59	4470.73	4699.7
FBgn0031170	22125.4	22164.4	26621.7	24704.7
FBgn0085451	1732.17	1885.74	4464.13	4371.75
FBgn0031590	9577.27	9579.38	12155.5	12296.8
FBgn0261797	17645.8	17050.7	15067.8	14154.7
FBgn0086370	3220.8	3374.56	5949.98	5914.23
FBgn0003321	4436.61	4095.92	6988	7007.86
FBgn0034394	11867.9	11741.8	9301.62	9046.43
FBgn0000723	3746.31	3710.54	6267.7	6454.79
FBgn0030605	5757.71	6337.4	3276.21	3201.69
FBgn0031695	1593.92	1529.18	4079.47	4199.44
FBgn0031437	6770.28	6835.59	4287.83	4156.36
FBgn0261854	8011.72	8055.97	5392.79	5508.46
FBgn0033438	7091.63	7010.17	4382.11	4545.45
FBgn0034085	17829.8	17790.2	20335.1	20460.8
FBgn0263241	4704.86	4708.58	7308.55	7246.87
FBgn0261675	26714.9	26709.9	24174.2	23715.3
FBgn0036612	2942.48	3275.75	484.597	405.769
FBgn0031478	8609.56	8494.88	5964.12	6012.89
FBgn0264001	4141.82	3863.7	6391.21	6789.69
FBgn0039936	6697.04	6530.91	9537.31	9056.16
FBgn0027844	19199.4	18739.6	16044.5	16675.5
FBgn0003396	15900.8	16118.5	18424.1	19506.1
FBgn0040397	3536.66	3526.08	6048.97	6275.53
FBgn0034914	7217.97	7201.21	4695.12	4227.23
FBgn0037637	8806.4	8921.43	6398.75	6149.07
FBgn0030237	6615.55	5742.03	9136.63	9121.47
FBgn0031544	6229.2	6083.77	3535.48	3708.9
FBgn0039006	5789.75	5565.81	8270.2	8305.77
FBgn0259785	4503.45	4569.41	7013.45	7238.54
FBgn0261938	1603.99	1735.04	4238.81	4211.94
FBgn0033139	13678.8	14182.6	11178.7	11422.7
FBgn0263121	8166.45	8242.07	5736.91	5666.88
FBgn0023510	8822.88	8746.86	11628.4	11244.8
FBgn0016076	14371.8	14323.4	16813.8	17781.6
FBgn0037279	14909.3	14547.4	12181.9	12064.7
FBgn0024734	6945.14	6297.87	8777.42	27137.9
FBgn0263231	20178.1	20342.9	22657.3	23235.9
FBgn0034071	5408.9	5297.36	7996.79	7772.15
FBgn0010053	8569.28	9084.48	6101.77	6221.33
FBgn0032437	333.25	281.625	3087.65	2745.89
FBgn0259938	8274.48	7962.09	10943	10424.9
FBgn0034783	634.456	671.125	3119.71	3133.6
FBgn0033460	7510.02	8110.32	10569.7	10438.8
FBgn0034432	11491.6	11708.9	14167.4	14021.3
FBgn0052407	7931.16	8307.13	10473.5	10765.4
FBgn0030520	4723.17	4902.09	7178.44	7378.89
FBgn0029091	18702.3	18090.7	15636.3	15909.8
FBgn0024236	3799.41	3559.02	6011.26	6350.57
FBgn0005640	5040.86	5077.49	7521.62	7528.97
FBgn0039756	50717.1	50634.9	47927.9	48265.7
FBgn0039882	5043.61	5087.37	7494.28	7926.4
FBgn0010786	2515.85	2245.59	4691.35	5122.14
FBgn0032935	8556.46	8097.97	5718.05	5659.93
FBgn0030529	44022.8	39739.7	46137.6	46459.2
FBgn0004921	15723.2	16132.5	18675.8	18155.4
FBgn0037724	105585	105164	107596	111267
FBgn0024807	7790.17	7672.23	10303.8	10091.4
FBgn0037024	7111.77	7002.76	4380.23	4698.31
FBgn0284227	26.5501	2430.87	19.7987	2534.67
FBgn0026777	9323.67	9770.43	12390.2	11731.2
FBgn0035600	22911.8	22572.9	20165.4	20228.7
FBgn0034356	1049.19	1071.33	3505.31	3454.6
FBgn0030049	3478.98	3436.32	5838.73	6293.59
FBgn0263395	6273.15	6242.7	8643.55	9218.75
FBgn0004237	7664.74	7939.04	10065.3	11432.4
FBgn0020493	3253.76	3213.16	5613.4	6265.8
FBgn0259481	9541.56	9680.67	11941.4	12748.4
FBgn0260768	1016.23	1093.56	3415.75	3500.46
FBgn0032404	4064.91	3849.7	6461.92	6356.13
FBgn0030056	7119.09	6772.19	9515.63	9434.14
FBgn0039051	12445.6	11899.1	9588.23	9506.4
FBgn0011834	7041.27	7331.32	4817.68	4649.67
FBgn0040465	413.815	368.913	2900.98	2757.01
FBgn0031497	9613.89	9194.82	6790.95	7228.81
FBgn0037728	12317.4	12854.3	10282.1	9933.01
FBgn0035334	3768.28	4014.4	1407.59	1391.01
FBgn0043783	2499.37	2818.72	167.818	122.287
FBgn0023458	17535.9	16881.9	14507.7	15085.7
FBgn0053542	9746.64	9340.58	6924.83	7377.5
FBgn0020309	7631.78	6927.82	9296.9	11717.3
FBgn0031174	7997.99	7719.99	5342.82	5630.75
FBgn0027496	4095.13	3871.11	1506.59	1552.21
FBgn0030403	6101.03	6015.42	3380.86	3738.08
FBgn0014029	5380.52	5182.9	2950.01	2820.93
FBgn0263144	3515.6	3759.12	6117.8	5947.58
FBgn0031913	23822.8	23645	26002.3	26622.4
FBgn0027619	7521.01	7354.38	10069.1	9709.28
FBgn0035679	4491.55	4900.45	2350.39	2137.24
FBgn0030893	12275.3	12337.2	9792.81	9983.04
FBgn0262738	3871.74	3738.54	6453.43	6087.93
FBgn0086706	10807.7	10509.9	13421.6	12856.8
FBgn0027564	4132.66	3859.59	1513.19	1573.05
FBgn0061200	6440.69	6633.02	8974.47	8901.91
FBgn0036196	9192.75	8979.07	6639.16	6779.96
FBgn0020506	2523.18	2504.16	121.621	184.82
FBgn0035769	1549.98	1702.93	3886.2	4146.63
FBgn0023407	7655.59	7924.21	5322.08	5504.29
FBgn0030060	3516.52	3640.54	1310.49	1153.39
FBgn0052056	8510.68	8774.03	6182.85	6396.43
FBgn0033658	448.605	345.032	2944.35	2672.24
FBgn0037051	5956.38	5302.3	8280.57	7948.63
FBgn0031950	10293.2	10234	12606.1	12616.4
FBgn0033741	3194.25	3241.99	5514.41	5715.51
FBgn0016031	3756.38	3812.65	6173.42	6074.03
FBgn0035346	6918.59	6817.48	9235.62	9172.89
FBgn0031248	26567.5	26727.2	24318.5	24253.1
FBgn0033812	8650.76	8725.45	5968.84	6411.71
FBgn0039714	16934.4	17828	14620.9	14796.7
FBgn0035264	2536.91	2318.88	4812.03	4847
FBgn0263594	23888.7	22774.6	20578.4	20467.7
FBgn0086134	8795.41	8638.16	6284.67	6490.92
FBgn0050290	2312.61	2304.88	2.82839	4.16886
FBgn0283712	4928.25	4529.89	2302.31	2228.95
FBgn0040104	6604.57	6399.98	4039.88	4306.44
FBgn0035904	14550.4	13492.5	11332.4	11199
FBgn0051715	3305.03	3717.95	1011.62	1188.13
FBgn0031145	5757.71	6151.29	8394.65	8443.34
FBgn0263706	12284.5	11829.1	9552.4	9538.36
FBgn0032694	13016.9	13269.3	10728.1	10851.6
FBgn0030850	3644.69	3403.39	6038.6	5687.72
FBgn0029971	6559.71	7010.99	4280.29	4275.86
FBgn0036740	7251.84	7008.52	4726.23	4856.73
FBgn0027610	4844.02	5001.73	7665.87	7125.98
FBgn0042086	63000.7	63961.9	66718.8	65271.9
FBgn0266696	50031.4	49759.6	52027.2	52712.5
FBgn0035588	4461.33	4645.17	2117.52	2385.98
FBgn0034642	4912.69	4857.63	2654.91	2531.89
FBgn0011584	6816.97	6366.22	9073.46	8918.59
FBgn0015789	13324.5	13432.4	10437.7	11179.5
FBgn0003074	7382.76	7542.13	5218.37	5131.87
FBgn0035589	3718.85	3926.29	1607.47	1468.83
FBgn0037094	15150	15089.2	12861.6	12840.1
FBgn0263392	12552.7	12279.5	10305.7	9896.88
FBgn0004914	7376.35	7194.62	9439.26	9792.66
FBgn0037518	1875.9	2364.17	4607.44	4446.79
FBgn0267195	699.458	747.707	2935.86	3562.99
FBgn0260635	33055.8	32602.7	30367.4	30367.4
FBgn0015791	5158.05	5040.44	7613.07	7269.11
FBgn0283469	11964.9	11106.1	9427.95	8882.46
FBgn0260794	15648.1	14970.6	13169	12752.6
FBgn0030672	17791.3	16958.5	19528.1	20009.2
FBgn0010591	11730.6	12247.4	13947.7	14627.2
FBgn0015795	19162.8	19115.9	21330.7	21568.3
FBgn0039537	5944.48	6243.52	3731.58	3786.72
FBgn0024432	7733.41	8021.38	5450.3	5814.18
FBgn0036237	5223.96	5083.26	2877.41	2944.61
FBgn0031633	4411.9	4419.54	2097.72	2215.06
FBgn0039156	12859.4	12585	10612.1	10381.9
FBgn0011274	7795.66	6188.35	8389.93	12442.7
FBgn0015351	2198.17	0	3618.45	0
FBgn0010590	5577.35	5799.67	3374.26	3601.9
FBgn0037580	7940.31	8387	5742.56	5954.53
FBgn0064766	7206.98	7221.8	5026.98	4977.62
FBgn0035024	3138.41	3341.63	5503.09	5534.86
FBgn0031534	5743.06	5493.34	3491.17	3300.35
FBgn0028743	4163.79	4126.39	6401.58	6317.22
FBgn0033391	9215.63	7538.01	5393.73	5347.26
FBgn0023175	5465.66	5735.44	3280.93	3380.95
FBgn0019957	9492.12	9796.78	7493.34	7313.58
FBgn0030964	9070.98	8978.25	6614.65	6892.52
FBgn0035424	12056.5	11927.9	14104.2	14646.6
FBgn0024509	7097.12	6868.53	4923.28	4537.11
FBgn0038482	1988.51	2096.54	4198.27	4266.14
FBgn0262582	9624.87	10536.2	8370.13	7401.12
FBgn0036896	3782.93	3770.65	5980.15	5936.46
FBgn0016078	7138.32	6814.18	9329.9	8979.73
FBgn0031791	3338.91	3373.74	1210.55	1163.11
FBgn0035473	4771.7	4933.39	6933.31	7301.07
FBgn0034141	8191.17	8722.15	6175.31	6033.74
FBgn0263110	8735.9	8534.4	10690.4	11087.8
FBgn0037063	4414.64	4058.04	1905.39	1938.52
FBgn0261574	8129.83	8177.84	6016.92	5978.15
FBgn0026196	5151.64	4697.87	7300.06	7267.72
FBgn0040259	9589.17	9361.16	7217.1	7213.52
FBgn0031313	4761.62	4527.42	2383.39	2440.17
FBgn0024291	5201.99	5224.07	7344.37	7663.76
FBgn0003392	13745.6	13790.6	15931.4	15890.3
FBgn0035630	13109.3	13581.4	15722.1	15440.1
FBgn0031228	3419.47	3429.74	1257.69	1290.96
FBgn0036727	775.446	791.351	2927.38	2918.2
FBgn0020503	9294.37	9417.98	12113	11426.9
FBgn0025724	9397.82	9679.84	7348.14	7270.5
FBgn0263235	4393.59	4391.54	2132.6	2269.25
FBgn0261279	7308.6	6856.18	9315.76	9432.75
FBgn0015380	693.965	718.062	2964.15	2812.59
FBgn0029831	2934.24	2842.61	5051.5	5041.55
FBgn0030640	5737.57	1128.15	2836.87	3244.77
FBgn0036824	12483.1	12962.2	14632.2	15076
FBgn0051288	7461.5	7347.79	9606.14	9460.54
FBgn0259243	7792.91	7469.66	5555.89	5356.99
FBgn0030737	2509.44	2721.56	398.802	480.809
FBgn0031267	5460.17	5536.99	3384.63	3351.77
FBgn0023083	14603.5	14410.7	16714.8	16512.9
FBgn0021944	5407.07	5540.28	3439.32	457.185
FBgn0052279	2442.61	2636.74	528.908	343.236
FBgn0052512	9780.51	6120.82	11727.4	11875.7
FBgn0032640	7020.22	6996.99	4929.88	4717.76
FBgn0250746	8422.79	8617.57	5762.36	6528.44
FBgn0030270	2383.1	2520.63	295.095	302.937
FBgn0050011	17948.8	18230.7	20035.3	20758.2
FBgn0036975	15687.5	16405.9	13048.3	14320
FBgn0004381	3452.43	3517.85	1368	1377.11
FBgn0027580	12644.3	13028.1	14921.6	15112.1
FBgn0051151	7914.68	7509.19	9592.94	10110.9
FBgn0284408	15160.1	15396.3	17240	17842.7
FBgn0086674	5340.23	2958.71	7417.91	5507.07
FBgn0024187	10696.9	9772.07	7695.09	7819.4
FBgn0038243	3948.64	4356.96	2141.09	1873.21
FBgn0029174	4237.03	4193.91	2120.35	2137.24
FBgn0034275	3593.42	3858.76	1540.53	1534.14
FBgn0026375	8161.87	6998.64	10215.2	10001.1
FBgn0052767	4849.51	3496.44	6417.61	6898.08
FBgn0027601	5828.21	5625.92	7875.17	7795.78
FBgn0026404	5423.55	6020.36	3413.86	3376.78
FBgn0263391	18126.4	17172.6	19852.4	20173.1
FBgn0036309	15471.4	14709.6	13425.4	12642.8
FBgn0028955	3147.56	2980.95	5293.79	5026.26
FBgn0015924	7316.84	7692.82	4664.01	5652.98
FBgn0010501	4781.77	5098.9	6879.58	7138.48
FBgn0283499	14533.9	14482.3	897.541	16512.9
FBgn0037240	1170.95	1091.92	3119.71	3225.31
FBgn0025571	3106.36	2936.48	5293.79	4962.34
FBgn0265045	3177.77	3902.41	5824.59	5928.12
FBgn0021760	5841.02	6079.65	7866.68	8180.7
FBgn0015247	5230.37	4854.33	3208.33	2813.98
FBgn0035083	11268.2	11857.9	13879.8	13843.4
FBgn0029896	4567.53	4429.42	2414.5	2463.8
FBgn0260634	18662	17843.7	15830.5	16471.2
FBgn0266098	23624.1	23346.1	25982.5	25359.2
FBgn0038771	6438.86	6887.47	4534.84	4430.11
FBgn0037020	8978.51	9429.51	11193.8	11433.8
FBgn0036538	5514.18	5760.97	7514.08	7795.78
FBgn0262570	10451.6	13605.3	12769.2	11606.1
FBgn0015872	3355.38	3437.97	5354.13	5594.62
FBgn0029161	7821.3	7652.47	9643.85	10137.3
FBgn0034854	7572.27	7034.87	9022.55	9663.43
FBgn0040493	6595.41	6703.01	4519.76	4719.15
FBgn0265313	3208.9	3625.72	5554.95	5608.51
FBgn0039507	4655.42	4534.83	6655.19	6517.32
FBgn0029629	9200.99	10165.7	7224.64	7473.38
FBgn0000565	9377.68	8868.73	6894.66	6892.52
FBgn0259139	5489.46	5451.35	7426.4	8180.7
FBgn0035726	6566.12	6166.94	4192.61	4316.16
FBgn0263039	3735.33	3853	5705.8	81.9877
FBgn0033844	6443.44	5984.95	7954.36	10066.4
FBgn0261393	11743.4	12761.3	10040.8	9780.15
FBgn0000055	10351.8	11074.8	12312.9	13093
FBgn0039757	125956	129716	123995	124933
FBgn0037073	3330.67	3552.43	5456.9	5512.63
FBgn0037517	14430.4	14695.6	12298.8	12738.7
FBgn0030756	4012.73	3936.17	1865.79	2056.64
FBgn0026369	8757.87	8585.46	6724.96	6631.27
FBgn0016081	15138.1	15411.2	13185.9	13332
FBgn0028342	17076.3	17110	14845.3	15158
FBgn0024248	2582.68	2596.39	4616.87	4531.55
FBgn0047038	4305.7	4039.92	2175.97	2092.77
FBgn0039209	12643.3	11848	10697	6224.11
FBgn0039303	9498.53	9831.36	11441.8	12095.3
FBgn0031670	4678.31	4908.68	2738.82	2843.17
FBgn0032618	3571.45	3595.25	5597.37	5504.29
FBgn0028479	11032	10564.2	12928.5	12961
FBgn0004369	1829.21	3690.78	4961.93	5619.63
FBgn0035906	8824.71	8676.04	6887.12	6748
FBgn0014163	4407.32	4319.08	6246.96	6590.97
FBgn0039045	3498.21	3387.74	5425.79	5336.15
FBgn0043576	12864.9	13313.8	10938.3	11061.4
FBgn0031914	3330.67	3362.21	1404.76	1436.87
FBgn0033313	6656.75	6805.95	4828.05	4731.66
FBgn0027590	16197.4	16237.9	14143.8	14313.1
FBgn0284228	2344.65	3500.55	5424.84	5313.91
FBgn0001078	7578.68	6148.82	9050.83	9502.23
FBgn0020257	3633.7	2837.66	6197.93	4759.45
FBgn0030447	3293.13	3173.64	1255.8	1347.93
FBgn0029828	3293.13	3298.81	1305.77	1382.67
FBgn0034437	1411.73	1562.94	3327.12	3618.57
FBgn0038881	9315.43	9388.34	7481.08	7383.06
FBgn0013749	7518.26	7484.48	5613.4	5429.25
FBgn0030641	5588.34	14311.8	4040.82	3685.28
FBgn0041156	10187	10547.8	8284.34	8314.1
FBgn0063491	6374.77	6141.41	4321.77	4239.73
FBgn0039644	3571.45	3694.07	5673.74	5469.55
FBgn0040551	6980.85	6403.27	4505.62	4528.78
FBgn0264863	2242.11	2352.64	380.889	346.016
FBgn0030853	6507.52	6370.33	4424.54	4612.15
FBgn0034438	693.049	625.834	2683.19	2519.38
FBgn0027581	6079.06	6705.48	8598.29	8025.06
FBgn0041205	8686.46	8570.64	10463.1	10878
FBgn0035370	4486.97	4727.52	2595.51	2644.45
FBgn0015010	3762.79	3393.5	1502.82	1566.1
FBgn0037443	5702.78	6166.94	8057.13	7865.26
FBgn0069242	3966.04	3848.88	1960.07	2062.2
FBgn0031661	5454.67	5307.24	3418.57	3464.33
FBgn0035132	6905.77	7457.31	9111.17	9345.2
FBgn0038320	7305.86	7468.84	5418.24	5441.76
FBgn0002772	8946.47	8476.76	10831.8	10732
FBgn0023169	13536.9	13100.5	11437	11215.6
FBgn0036341	6766.62	6598.43	4881.79	4633
FBgn0023172	13998.3	14290.4	12114	12128.6
FBgn0010424	3463.42	3520.32	5464.44	5347.26
FBgn0016120	20030.7	20589.1	18146.9	18204
FBgn0033048	2113.02	2178.89	3991.79	4170.25
FBgn0013469	1871.32	1766.33	3643.9	3828.41
FBgn0051454	826.715	891.814	2729.39	2768.13
FBgn0030685	14049.6	13494.1	15924.8	15433.1
FBgn0020412	4067.66	4275.44	5941.49	6471.47
FBgn0035016	2388.59	2147.6	4262.38	4253.63
FBgn0036921	25476.2	25408	23535.9	23580.5
FBgn0033266	5938.07	6189.99	4066.28	4164.69
FBgn0031489	11184	11596.9	9725.87	9193.73
FBgn0027079	6830.7	7282.73	9010.29	9152.05
FBgn0029823	5926.17	5678.62	3810.78	3878.43
FBgn0030509	4242.52	4250.73	2225.94	2383.2
FBgn0005694	2773.11	2382.29	4295.37	4638.56
FBgn0033683	5868.49	5855.67	3569.42	4006.28
FBgn0259221	5493.13	5219.95	3289.41	3631.08
FBgn0015286	16764.1	18484.3	20342.7	19738.2
FBgn0086451	1551.81	1553.06	3757.98	3408.74
FBgn0264492	6524	6977.23	8833.99	8412.77
FBgn0036765	2654.1	2436.64	4804.48	4289.76
FBgn0001139	6990	7606.36	9455.29	9190.95
FBgn0261381	5206.57	4701.99	2964.15	2854.28
FBgn0017572	7195.08	7337.91	9384.58	9042.27
FBgn0265140	8177.43	8100.44	9944.6	10821
FBgn0034259	4718.6	4286.96	2630.4	2444.34
FBgn0039674	6586.26	6726.07	4525.42	4884.52
FBgn0053111	4626.13	4618	6455.32	6778.57
FBgn0262617	6928.66	6877.59	8720.85	8762.95
FBgn0031713	2813.4	3070.71	1133.24	979.683
FBgn0030321	6070.82	6240.23	8073.15	8029.23
FBgn0008635	10981.7	11407.5	9141.34	9578.66
FBgn0029848	111.694	121.05	1938.39	2020.51
FBgn0038830	5414.39	5714.03	3755.15	3588
FBgn0016041	6053.42	5886.96	7713.01	7958.36
FBgn0010470	11455	11236.2	13079.4	13280.6
FBgn0262730	3100.87	3059.18	5699.2	4884.52
FBgn0032138	9537.9	9661.73	11532.3	11362.9
FBgn0039172	4257.17	4090.16	2433.35	2067.76
FBgn0037135	13318.1	13614.4	11790.6	11447.7
FBgn0036300	3537.57	3519.49	1714	1546.65
FBgn0250838	15148.2	16579.7	14756.6	9564.76
FBgn0032264	6930.49	7146.86	4870.48	5326.42
FBgn0261856	5741.23	6047.54	7859.14	7865.26
FBgn0036428	704.036	639.01	2993.37	2455.46
FBgn0031948	1065.67	1095.21	2900.04	2909.87
FBgn0036007	13418.8	13033	11222.1	11218.4
FBgn0032782	3104.53	2695.2	998.42	881.02
FBgn0030748	6318.01	6367.86	8510.61	8132.06
FBgn0037092	10097.3	10149.2	8335.25	7798.55
FBgn0031897	15166.5	15117.2	17427.6	16931.1
FBgn0028693	5309.11	5148.31	3301.67	3499.07
FBgn0031684	3580.6	3955.93	1772.45	1974.65
FBgn0029133	5121.42	5075.85	3315.81	3171.12
FBgn0020762	2679.73	2683.68	4577.27	4484.31
FBgn0037779	513.607	589.602	2383.39	2392.93
FBgn0033402	9351.13	9564.56	11367.3	11172.6
FBgn0267505	9317.26	7971.15	7515.96	13769.8
FBgn0036974	8125.25	7919.27	9891.81	9926.06
FBgn0031126	3667.58	3667.72	5468.21	5566.82
FBgn0260008	2868.33	2842.61	1069.13	922.709
FBgn0027106	17879.2	18066	16083.1	16244.7
FBgn0052528	4523.59	4163.44	2462.58	2367.91
FBgn0039112	7262.83	7592.36	5504.98	5468.16
FBgn0010313	4284.64	3885.11	6078.2	5872.54
FBgn0047135	14757.3	16656.2	18448.6	17813.6
FBgn0034345	10394.8	10687.8	12479.8	12416.3
FBgn0004117	11216	10934.8	12726.8	13208.3
FBgn0038020	2924.17	2584.86	796.662	799.032
FBgn0035601	9063.66	8216.54	6223.39	7276.06
FBgn0033521	3646.52	3853	1859.19	1891.27
FBgn0033906	7062.33	6918.76	5275.88	4842.83
FBgn0039555	3490.88	3107.76	1325.57	1324.31
FBgn0038964	4959.38	5176.31	6740.98	7080.12
FBgn0039319	2146.9	2239	4201.09	3927.07
FBgn0004401	11333.2	11243.6	4312.34	13023.5
FBgn0031304	6742.81	7004.4	8783.08	8643.44
FBgn0085265	4775.36	4232.62	2455.04	2675.02
FBgn0033463	11210.6	11523.6	9380.81	9746.8
FBgn0002022	6311.6	6497.15	4534.84	4645.5
FBgn0085424	28117.5	26987.5	25211.3	25639.9
FBgn0052654	6720.84	6434.56	4947.79	4248.07
FBgn0053126	5131.5	5243.01	3361.06	3412.91
FBgn0003334	1874.99	1875.86	3699.53	3643.59
FBgn0259209	3908.36	3968.28	2204.25	1945.47
FBgn0000489	2514.02	2279.35	4275.58	4089.66
FBgn0030817	1029.96	1189.91	2789.73	3207.25
FBgn0000659	9995.66	9953.23	11710.5	11998
FBgn0011555	49578.2	49487	47238.7	47821
FBgn0032884	5396.08	5502.4	3627.88	3747.81
FBgn0051183	3103.62	2920.01	4829	4855.34
FBgn0028381	43952.3	43552.3	41725.3	42201.4
FBgn0266756	6871.9	6903.12	9027.26	8621.21
FBgn0039969	4164.71	4212.85	2401.3	2465.19
FBgn0041712	2115.77	2264.53	368.633	409.938
FBgn0038659	4281.89	4408.84	6233.76	6028.18
FBgn0036518	7568.61	8203.37	5824.59	5996.22
FBgn0032006	16881.3	16538.5	18622.1	18423.6
FBgn0050410	2698.96	2594.74	854.172	922.709
FBgn0053080	6267.66	5198.54	4083.25	3458.77
FBgn0038206	5327.42	6044.24	3589.22	3635.25
FBgn0001224	1335.75	1475.65	3070.68	3330.92
FBgn0266666	3377.36	3309.51	1483.96	1645.31
FBgn0028744	1975.69	1967.26	3775.89	3696.39
FBgn0037248	1550.89	1743.28	3472.31	3308.69
FBgn0014189	7154.8	7479.54	5488.01	5427.86
FBgn0031312	3550.39	3690.78	1825.25	1906.56
FBgn0034654	9016.97	9214.59	7104.9	7490.06
FBgn0012034	20113.1	20145.3	18310	18420.8
FBgn0014135	3109.11	3042.71	4765.83	4897.03
FBgn0051300	5883.14	5742.85	7700.75	7465.05
FBgn0028394	3000.16	3092.94	5074.12	4717.76
FBgn0034405	3934.91	3747.59	2032.67	2037.18
FBgn0034245	2305.28	2518.98	643.929	591.979
FBgn0037468	6532.24	6547.38	4202.98	4834.49
FBgn0015714	1430.96	1500.36	3213.05	3185.01
FBgn0015336	7871.65	7336.26	9437.38	9584.22
FBgn0035046	3294.04	3390.21	1636.69	1589.73
FBgn0028691	5836.45	5815.32	3950.31	4134.12
FBgn0034246	5566.37	5781.56	3944.65	3864.54
FBgn0265082	16513.3	15903.6	14484.2	14203.3
FBgn0035146	4639.86	4539.77	6239.42	6407.54
FBgn0038504	9548.88	9890.65	8191.95	7537.31
FBgn0030733	5584.68	5383.82	3840	3685.28
FBgn0262716	19518.9	19400.9	17621.8	17820.5
FBgn0037551	3634.62	3620.78	5313.59	5604.34
FBgn0035252	16278	16116.1	14586	14374.2
FBgn0011556	10152.2	10015.8	11716.1	11843.7
FBgn0032336	11309.4	10866.5	13000.2	12920.7
FBgn0033518	3193.34	3381.15	1474.53	1691.17
FBgn0025638	6963.45	7065.34	5289.08	5273.61
FBgn0040512	3626.38	3667.72	1773.4	1980.21
FBgn0034051	3451.51	3661.95	5244.77	5348.65
FBgn0265991	14128.3	14144.7	15810.7	16775.5
FBgn0262353	4244.36	3180.23	1502.82	1517.47
FBgn0031260	7967.78	8303.01	6293.16	6511.77
FBgn0038680	2485.64	2352.64	4306.69	4025.73
FBgn0028692	10824.2	10996.6	9061.2	9324.36
FBgn0034577	22992.4	22783.7	21307.2	21112.5
FBgn0030582	4744.23	5103.02	6773.98	6483.97
FBgn0028694	5436.36	5351.71	3715.56	3681.11
FBgn0035909	12258.8	11912.3	13928.9	13872.6
FBgn0036030	3330.67	3303.75	4973.24	5514.02
FBgn0027532	3624.55	3701.48	5370.16	5318.08
FBgn0038412	1436.45	1443.54	3264.9	3104.41
FBgn0040260	7764.53	8081.5	9937.06	9429.97
FBgn0034792	5022.55	5102.2	3332.78	3439.31
FBgn0259745	2231.12	2159.13	3892.8	3835.35
FBgn0036258	10988.1	10779.2	12647.6	12619.2
FBgn0051038	2387.68	2274.41	4037.05	4046.58
FBgn0034736	3731.66	3940.29	2074.15	2185.87
FBgn0085405	3045.02	2868.13	4701.72	4635.78
FBgn0061360	515.438	617.6	2171.26	2424.89
FBgn0085249	2469.16	2962.83	844.744	814.318
FBgn0035811	21551.4	21682.7	20028.7	23733.3
FBgn0000244	6580.76	6350.57	9109.29	8002.83
FBgn0032208	12424.5	12050.6	13765.8	14071.3
FBgn0267912	3989.84	3901.58	5548.35	6403.37
FBgn0037485	3090.8	3098.7	5937.72	4737.22
FBgn0024320	6052.51	5909.19	4131.33	4406.49
FBgn0030693	5755.88	5658.86	7401.88	7391.4
FBgn0033428	2683.39	2630.97	985.221	1003.31
FBgn0264561	8854.92	8631.57	6958.77	7209.35
FBgn0024958	3504.61	3292.22	1647.06	1807.9
FBgn0052177	4270.91	4573.53	6148.91	6217.17
FBgn0023507	11206.9	10985.9	9349.7	9485.55
FBgn0002526	4681.06	4883.15	3047.11	3144.71
FBgn0031836	15565.7	15881.4	17210.7	17513.4
FBgn0020236	12941.8	12919.4	14573.7	14566
FBgn0033377	4987.76	4815.63	3358.24	3166.95
FBgn0261015	4375.27	4541.42	6590.14	6004.55
FBgn0036320	26016.4	24463.5	27644.6	27597.9
FBgn0000256	18576.8	17716	19825.1	20205.1
FBgn0032407	4546.48	4831.28	3194.19	2919.59
FBgn0010350	3002.91	3004	4686.63	4624.66
FBgn0025700	10500.1	10494.3	8883.96	8640.66
FBgn0025373	4833.95	5132.66	3160.25	3517.13
FBgn0016977	26089.6	27325.1	29378.4	27704.9
FBgn0034988	6844.44	6903.12	5189.14	5288.9
FBgn0002431	10429.6	10906.8	12520.3	12228.7
FBgn0035189	2304.37	2177.24	554.363	692.031
FBgn0013726	7932.99	7793.28	6323.33	5886.44
FBgn0034279	9976.43	10714.1	8562.46	8366.91
FBgn0033241	5406.15	5511.46	3796.64	3872.87
FBgn0035213	1096.79	933.811	2542.72	2713.93
FBgn0011656	3839.7	3792.88	5401.27	6460.35
FBgn0031048	2612.9	2522.28	978.621	915.76
FBgn0035632	4031.95	4038.28	2347.56	2431.84
FBgn0029891	9950.8	9381.75	7776.17	7988.93
FBgn0040730	2330.92	2308.18	703.325	708.707
FBgn0029685	4489.72	4594.94	2948.12	2886.24
FBgn0028515	5022.55	4675.64	3308.27	3072.45
FBgn0033691	6537.74	6362.92	4545.21	4935.93
FBgn0038424	3587.93	3318.57	1716.83	1720.35
FBgn0032387	13819.8	13572.4	11386.1	12220.3
FBgn0025725	11099.8	10671.3	9072.52	9367.44
FBgn0032217	5596.58	5651.45	7194.47	7458.1
FBgn0002044	7057.75	6763.13	8360.71	8658.73
FBgn0264389	3919.35	4200.5	2351.33	2322.06
FBgn0044323	6303.36	5779.91	7900.62	7697.11
FBgn0040071	3814.98	3913.93	5549.29	5411.19
FBgn0028397	2478.32	2255.47	4631.01	3845.08
FBgn0260222	91.5521	50.2314	1844.11	1639.75
FBgn0034500	2873.82	2927.42	4460.36	4783.08
FBgn0033980	971.368	1024.39	2609.66	2608.32
FBgn0259993	3038.61	2988.36	1426.45	1403.52
FBgn0039402	6821.55	6544.91	4960.99	5144.38
FBgn0062442	5848.35	5809.55	3728.75	4264.75
FBgn0023001	2324.51	2246.42	3944.65	3829.8
FBgn0040383	3190.59	3102	1607.47	1500.79
FBgn0260855	6448.93	6607.49	8937.7	8029.23
FBgn0266557	16975.6	16727.1	15260.1	15146.9
FBgn0037912	9681.63	9196.47	7621.56	7911.11
FBgn0035495	4535.49	4581.77	3004.69	2962.67
FBgn0039453	2468.24	2322.17	750.465	793.474
FBgn0063493	3129.25	3061.65	5026.04	4633
FBgn0003429	1365.04	1368.6	2933.98	2937.66
FBgn0051072	33630.7	33747.3	32179.5	31829.3
FBgn0037327	6171.53	6000.6	7567.82	7752.7
FBgn0020304	5852.01	5835.9	4167.15	4285.59
FBgn0028684	6437.94	6297.87	8050.53	7862.48
FBgn0027094	8370.61	8298.89	6806.98	6645.17
FBgn0028686	7796.58	7869.04	5844.39	6306.1
FBgn0053109	3600.74	3257.63	1839.39	1698.12
FBgn0036746	6692.46	6548.2	8203.26	8251.57
FBgn0030584	2477.4	2552.74	922.054	975.514
FBgn0038681	22546.5	22160.3	23715.1	24254.4
FBgn0037199	2626.63	2263.71	709.925	847.669
FBgn0261285	2041.61	1983.73	3601.48	3535.2
FBgn0027655	6938.73	6886.65	5342.82	5336.15
FBgn0011640	6244.77	6502.09	8052.41	7913.89
FBgn0034583	2563.46	2725.67	1156.81	1015.81
FBgn0010909	27824.5	27443.7	28990	30178.4
FBgn0026259	10611.8	10363.3	12155.5	12048
FBgn0086532	4586.76	4779.4	3049	3101.63
FBgn0050069	10995.4	11162.1	9372.33	9625.91
FBgn0003165	7199.66	7941.51	8806.65	9475.83
FBgn0038354	99.7918	158.929	1771.51	1632.8
FBgn0283741	6078.14	7610.47	6856.95	5073.51
FBgn0039645	3075.24	3476.67	4856.34	5008.19
FBgn0011787	3423.13	3750.06	1893.13	1901
FBgn0039049	1468.5	1519.29	2997.15	3415.69
FBgn0029118	2821.64	3274.1	1388.74	1293.74
FBgn0034971	17998.2	16877.8	19525.3	19044.8
FBgn0267522	443.112	359.855	1886.53	2037.18
FBgn0040080	6261.25	6055.77	4529.19	4576.02
FBgn0038195	5948.14	5989.89	7474.48	7528.97
FBgn0050047	1894.21	1584.35	3469.49	3109.97
FBgn0038809	7591.5	7774.34	9656.11	9114.53
FBgn0035431	4627.96	4571.88	3049	3083.57
FBgn0050392	4396.33	4380.84	2824.61	2875.13
FBgn0035499	65414	65777.6	63093.7	64258.9
FBgn0261609	7394.66	7465.54	5947.15	5782.21
FBgn0026088	3816.81	3476.67	1960.07	1982.99
FBgn0032702	4098.79	3825.82	2584.2	2131.68
FBgn0013799	2766.7	2829.43	4280.29	4582.97
FBgn0033582	3901.04	4109.92	2415.44	2390.15
FBgn0040931	1893.3	2035.61	385.603	466.913
FBgn0003048	4595	4545.53	2900.04	3087.74
FBgn0024846	4588.59	4392.37	2812.36	3082.18
FBgn0032509	4678.31	4946.56	3172.51	3176.67
FBgn0030505	2304.37	2053.72	3808.89	3649.15
FBgn0040600	1161.8	1063.09	2567.23	2886.24
FBgn0027341	5498.62	5471.11	3991.79	3967.37
FBgn0051548	2783.18	2584.04	1086.1	1081.13
FBgn0034598	2557.05	3028.71	4529.19	4209.16
FBgn0032779	6867.32	6619.02	8118.41	8475.3
FBgn0263199	3665.75	3923.82	2421.1	2167.81
FBgn0011227	2645.86	2834.37	1180.38	1149.22
FBgn0039635	10888.3	10700.1	9203.57	9381.33
FBgn0260944	3251.93	3238.69	1395.34	1757.87
FBgn0266000	2989.18	2860.72	4364.2	4482.92
FBgn0015773	8419.13	8005.74	6801.32	6513.15
FBgn0051720	5861.17	6054.12	4232.21	4562.13
FBgn0260463	6993.66	7240.74	8485.16	8781.02
FBgn0033017	2550.64	2790.73	4073.82	4278.64
FBgn0261995	4843.11	5543.57	3766.47	3355.94
FBgn0037186	2303.45	2425.11	940.909	818.487
FBgn0035772	17079	17934.3	15727.7	15595.7
FBgn0033179	3500.95	3486.56	2019.47	1912.12
FBgn0031150	1926.26	2187.13	3503.43	3668.6
FBgn0030703	17391.2	18439.1	15973.8	15909.8
FBgn0026620	12131.6	12281.2	10799.7	10304
FBgn0004465	2832.62	2908.48	1424.56	1352.1
FBgn0032805	3630.04	3776.42	2221.23	2152.52
FBgn0027951	3770.12	3423.15	5090.15	5247.21
FBgn0270926	2447.19	2635.92	4169.04	3921.51
FBgn0021765	5828.21	5123.61	3650.5	3721.41
FBgn0027567	5688.13	5973.42	7445.25	7174.61
FBgn0022768	2607.4	2449.81	3978.6	4078.54
FBgn0263445	3907.44	4549.65	2438.07	2574.97
FBgn0037218	5563.62	5495.81	6964.43	7085.68
FBgn0050349	2218.31	2053.72	3555.28	3686.67
FBgn0053523	7206.07	7719.17	9183.77	9085.34
FBgn0001108	7916.51	7836.1	6288.44	6452.01
FBgn0039580	5804.4	5561.69	3930.51	4341.18
FBgn0022710	3096.29	2257.94	3717.44	5647.42
FBgn0037140	6191.67	6207.29	7928.91	7649.86
FBgn0024833	5556.3	5447.23	4098.33	3715.85
FBgn0003118	8360.54	8681.8	9950.26	10138.7
FBgn0032129	4980.43	4832.92	3128.19	3525.47
FBgn0003520	4614.23	4906.21	6265.82	6360.3
FBgn0032596	5067.41	5121.96	3668.42	3317.03
FBgn0021800	1656.18	1693.87	3108.4	3150.27
FBgn0267339	5109.52	5047.02	3594.88	3600.51
FBgn0032684	4131.75	4313.32	2649.25	2861.23
FBgn0040262	1765.12	1647.76	3161.19	3215.58
FBgn0051717	3063.33	3196.7	1747	1357.66
FBgn0031436	6403.15	6589.38	5069.41	4955.39
FBgn0039094	3086.22	2822.84	1380.25	1518.86
FBgn0284226	4843.11	5205.95	3401.6	3651.92
FBgn0004910	5949.97	5691.8	7320.8	7390.01
FBgn0024352	8842.1	9400.69	10280.2	11089.2
FBgn0265935	9668.82	11025.4	11106.1	9113.14
FBgn0034897	2958.05	3097.06	4481.1	4534.33
FBgn0034248	2275.99	2552.74	976.736	839.331
FBgn0038873	67.7486	73.2885	1569.75	1502.18
FBgn0033761	1937.24	1987.02	546.821	503.043
FBgn0037090	9764.03	9618.08	8185.35	8304.38
FBgn0004828	48097.8	42483.4	49526.9	49046.7
FBgn0051992	14534.8	14809.2	16049.2	16237.7
FBgn0261988	2797.83	2950.48	4448.11	4224.45
FBgn0025615	3049.6	2811.31	1431.16	1385.45
FBgn0028689	8922.67	6121.65	7845	7497.01
FBgn0034744	4174.78	4476.36	2752.96	2925.15
FBgn0034439	654.598	719.709	2140.14	2130.29
FBgn0261397	13501.2	13198.5	11900	11779.8
FBgn0034724	2437.12	2171.48	753.293	1014.42
FBgn0039970	8856.75	8218.19	6850.35	6802.2
FBgn0261954	4725	3940.29	5356.02	3094.69
FBgn0261274	6513.93	6324.22	7834.63	7929.18
FBgn0035528	3337.07	3449.5	1905.39	2039.96
FBgn0005649	8441.1	8568.16	9850.32	10481.9
FBgn0033972	3139.32	2824.49	1555.61	1416.02
FBgn0029508	2865.58	2552.74	1145.5	1171.45
FBgn0264560	7326.91	7279.44	9018.78	8686.52
FBgn0035375	9561.7	9522.56	7847.83	8158.47
FBgn0051145	3236.37	2993.3	4639.49	4410.66
FBgn0033979	106.2	149.047	1682.89	1509.13
FBgn0033379	1871.32	2029.02	3320.52	3429.59
FBgn0038651	4920.01	4813.98	3141.39	3524.08
FBgn0259740	3404.82	3447.03	2051.52	2001.05
FBgn0037999	2077.32	2257.12	684.469	732.33
FBgn0031306	3633.7	3489.85	2102.43	2134.46
FBgn0265177	1955.55	1842.92	456.313	546.121
FBgn0037293	6387.59	6202.35	4968.53	4817.82
FBgn0040077	2151.47	1994.43	609.988	640.615
FBgn0264295	3582.43	4136.27	2544.6	2198.38
FBgn0033688	7477.98	7993.39	9376.1	9211.8
FBgn0034145	457.761	368.089	1801.68	1839.86
FBgn0034187	9156.13	9114.95	7774.29	7399.73
FBgn0032147	2097.46	1786.1	3167.79	3706.12
FBgn0050479	3888.22	3915.58	5267.4	5334.76
FBgn0032075	136309	138691	135231	134931
FBgn0058045	5126	5277.59	3887.14	3747.81
FBgn0013750	5199.24	5151.6	6741.93	6527.05
FBgn0025693	5407.98	5417.58	6782.47	6832.77
FBgn0036381	8465.82	8471.82	9839.95	9888.54
FBgn0030679	6860.91	6782.07	8155.18	8284.92
FBgn0032587	16000.6	14903.9	17208.8	17373
FBgn0024285	3750.89	3936.17	5410.7	5122.14
FBgn0034072	6040.61	5961.07	7332.12	7734.63
FBgn0030792	2385.85	2445.69	1046.5	1015.81
FBgn0038747	9883.96	9687.26	8240.97	8515.6
FBgn0261800	5363.12	5076.67	3833.4	3710.29
FBgn0011236	704.951	726.297	2071.32	2351.24
FBgn0037592	2565.29	2776.73	4019.14	4142.46
FBgn0004419	4735.99	4790.1	6316.73	6099.05
FBgn0031516	16098.5	15343.6	17461.5	17427.2
FBgn0034611	4353.3	4555.41	3036.74	2994.63
FBgn0263933	5105.86	5168.07	6461.92	6568.74
FBgn0025726	3399.33	2969.42	1616.89	1945.47
FBgn0266465	5800.74	5751.91	7103.96	7364.99
FBgn0034315	3402.99	3265.04	2051.52	1796.78
FBgn0000173	12675.4	11397.6	14989.5	11326.8
FBgn0035142	16507.8	16396.9	14570.9	15159.4
FBgn0284421	5009.73	4862.57	3244.16	3661.65
FBgn0036389	5531.58	5608.63	3816.43	4260.58
FBgn0030309	13081.9	13233.9	11735	11871.5
FBgn0022787	2999.25	2940.6	4283.12	4371.75
FBgn0011205	12052.8	12028.4	13435.8	13369.5
FBgn0023174	7677.56	7953.86	6409.12	6336.67
FBgn0031169	183.104	158.105	1529.21	1498.01
FBgn0032381	1557.3	1419.66	102.765	80.598
FBgn0025628	12936.3	12757.1	11597.3	11379.6
FBgn0024183	8883.3	8804.5	10270.8	10141.5
FBgn0038968	1721.18	1643.64	2980.18	3228.09
FBgn0035631	4257.17	4519.18	3037.69	2922.37
FBgn0034277	12031.8	11582.9	10368.9	10248.5
FBgn0030594	7129.16	7063.69	8397.48	8963.06
FBgn0015790	33477.9	31301.6	29968.6	30489.7
FBgn0036191	2703.53	2756.96	4036.11	4310.61
FBgn0016794	3645.6	3719.6	2387.16	2294.26
FBgn0004629	2028.79	2035.61	703.325	614.213
FBgn0015772	4732.33	4351.19	6064.06	5847.53
FBgn0038419	8219.55	8828.38	10153.9	9946.91
FBgn0004362	2972.7	3118.47	1793.2	1646.7
FBgn0030005	936.578	816.878	2142.03	2266.47
FBgn0004652	986.932	1082.03	2406.96	2369.3
FBgn0052284	756.22	805.35	2093.01	2127.51
FBgn0033095	4228.79	2701.79	5274	5550.15
FBgn0032474	3018.47	2901.89	1697.97	1391.01
FBgn0038049	2535.08	2395.46	1203.01	1081.13
FBgn0033465	6809.65	6399.16	5094.86	5086.01
FBgn0030329	13741.1	13979.2	12666.5	11952.1
FBgn0038100	5792.5	5901.78	7751.66	7105.13
FBgn0031842	16517.8	16515.4	17910.3	17826.1
FBgn0036135	2044.36	2077.61	661.842	768.461
FBgn0036918	3464.33	3702.3	2157.12	2370.69
FBgn0000117	15619.7	15865.7	14409.7	14313.1
FBgn0037718	9960.87	9893.12	11199.5	11797.9
FBgn0053120	2393.17	2488.51	4145.47	3699.17
FBgn0264694	4042.03	4526.59	2818.01	2736.16
FBgn0032480	5775.11	5760.15	4136.04	4470.41
FBgn0039561	9262.33	8950.25	10254.8	10666.7
FBgn0035517	3559.55	3224.69	1922.36	2123.34
FBgn0043070	9985.59	10175.6	11287.1	11743.7
FBgn0039417	509.945	644.774	1851.65	1945.47
FBgn0020626	10998.2	10449	9299.73	9149.27
FBgn0003656	6295.12	6103.53	4932.7	4803.92
FBgn0000319	36380.1	35381.9	36681.3	37753.2
FBgn0037312	3251.93	2910.95	1807.34	1614.74
FBgn0016685	7307.69	7371.67	6000.89	6076.81
FBgn0053258	2342.82	2532.16	1048.39	1138.1
FBgn0015794	3289.47	3364.68	1858.25	2073.31
FBgn0025836	16068.3	15990.9	14206	14778.6
FBgn0037705	6761.12	6712.9	3211.16	8000.05
FBgn0264815	2096.54	2017.49	3658.99	3301.74
FBgn0035309	1201.16	1119.91	2421.1	2484.64
FBgn0029002	5071.07	5199.37	3625.99	3915.95
FBgn0261789	1891.47	2122.9	802.319	608.654
FBgn0029676	4470.49	4128.86	5444.64	5744.69
FBgn0003714	2366.62	2313.12	1018.22	1095.02
FBgn0259234	1956.47	2052.9	781.577	687.863
FBgn0039136	3591.59	3325.16	2058.12	2252.58
FBgn0031050	2048.02	2072.66	806.09	753.175
FBgn0260972	6737.32	6351.39	8002.44	7894.44
FBgn0033520	2405.07	2838.49	1164.35	1142.27
FBgn0261258	8780.76	8452.06	9872.95	10042.8
FBgn0038976	3215.31	3387.74	1953.47	1967.7
FBgn0267378	11867	11769.8	13031.3	13383.4
FBgn0028399	8893.37	8620.87	7252.92	7633.19
FBgn0032050	2139.57	1923.62	3182.88	3460.16
FBgn0030746	2157.88	1788.57	3415.75	3271.17
FBgn0036337	4110.69	4132.15	2874.58	2738.94
FBgn0034061	2094.71	2154.19	901.312	682.304
FBgn0019982	2666	2825.31	1413.25	1486.89
FBgn0025885	5256.92	5364.88	4112.47	3854.81
FBgn0033166	4144.56	3943.58	5396.56	5338.92
FBgn0037848	2160.63	2231.59	955.051	908.812
FBgn0051267	2038.87	2224.18	3625.05	3290.62
FBgn0037875	3838.78	4093.45	2587.97	2672.24
FBgn0010333	8686.46	8916.49	10531	9935.79
FBgn0086712	2483.81	2288.41	1042.73	1163.11
FBgn0026630	3418.56	3556.55	4664.01	4919.26
[truncated: 10,462 more rows]
