# Supplementary material for: Taurine represses age‐associated gut hyperplasia in Drosophila via counteracting endoplasmic reticulum stress
Source: Aging Cell. 2021 Feb 9;20(3):e13319. doi: 10.1111/acel.13319 (PMC7963329; doi:10.1111/acel.13319)
Supplement: Supplementary file 7 — Table S2 [file ACEL-20-e13319-s003.xlsx]

## Sheet: Sheet1
Dataset EV2. List2 of changed genes in a pair-wise comparison of 40-day flies treated with Taurine administration to 40-day flies 40d + 0.05 mM Taurine versus 40d + 0 mM Taurine Log2Foldchange>=0.7 or <=-0.7, pvalue<=0.05
Gene ID	chromtin name	Start site	End site	Strand	Gene Symbol	log2FoldChange	stat	pvalue	padj	Upregulation	Downregulation
FBgn0000018	2L	10973443	10975293	-	abo	0.343301	2.4002	0.016386	0.035181	FALSE	FALSE
FBgn0000052	2L	6041181	6046050	-	ade2	0.220624	1.87269	0.0611108	0.111572	FALSE	FALSE
FBgn0000053	2L	7014623	7023898	-	ade3	0.00166034	0.0129646	0.989656	0.992939	FALSE	FALSE
FBgn0000055	2L	14615552	14618902	+	Adh	0.245074	4.48605	7.25568e-06	2.63141e-05	FALSE	FALSE
FBgn0000056	2L	14615552	14618902	+	Adhr	0.491912	0.169416	0.865469	0.908735	FALSE	FALSE
FBgn0000075	2L	19110154	19114110	+	amd	-0.907414	-0.553917	0.579635	0.688766	FALSE	FALSE
FBgn0000097	2L	2156484	2178754	-	aop	-0.460305	-1.14824	0.250868	0.36267	FALSE	FALSE
FBgn0000114	2L	12175004	12313438	+	aret	5.43958	14.745	3.31529e-49	5.57872e-48	TRUE	FALSE
FBgn0000120	2L	18078269	18081307	+	Arr1	1.04839	1.2398	0.215049	0.320482	FALSE	FALSE
FBgn0000146	2L	10997819	11001476	-	aub	2.77012	9.59809	8.14397e-22	7.20543e-21	TRUE	FALSE
FBgn0000153	2L	13821248	13823979	+	b	2.30397	3.09722	0.00195344	0.00509437	TRUE	FALSE
FBgn0000180	2L	9984645	9995538	+	bib	0.619144	3.40612	0.000658927	0.00184934	FALSE	FALSE
FBgn0000183	2L	17459605	17473215	-	BicD	0.210494	3.74806	0.000178205	0.000544422	FALSE	FALSE
FBgn0000228	2L	5271728	5278548	-	Bsg25D	0.445226	4.01972	5.82684e-05	0.000189711	FALSE	FALSE
FBgn0000229	2L	10247502	10250501	-	bsk	0.232764	3.1606	0.00157444	0.00416222	FALSE	FALSE
FBgn0000239	2L	21174182	21179683	-	bur	0.235976	3.4213	0.000623215	0.00175813	FALSE	FALSE
FBgn0000250	2L	16313036	16326207	-	cact	1.04365	18.9843	2.29966e-80	5.99321e-79	TRUE	FALSE
FBgn0000251	2L	20770731	20783135	+	cad	1.66098	20.0139	4.17139e-89	1.18375e-87	TRUE	FALSE
FBgn0000256	2L	3872646	3902860	-	capu	0.141318	3.53136	0.00041343	0.00119807	FALSE	FALSE
FBgn0000273	2L	9682315	9699297	-	Pka-C1	1.05628	23.7544	9.89464e-125	3.86799e-123	TRUE	FALSE
FBgn0000286	2L	4876891	4883107	-	Cf2	0.209865	2.94331	0.00324719	0.00813248	FALSE	FALSE
FBgn0000287	2L	11358873	11373636	+	salr	0.0730756	0.0265284	0.978836	1	FALSE	FALSE
FBgn0000299	2L	5029609	5037279	+	Cg25C	2.35999	10.0155	1.30255e-23	1.22706e-22	TRUE	FALSE
FBgn0000307	2L	16342430	16352628	-	chif	-0.61772	-7.09687	1.27614e-12	7.64684e-12	FALSE	FALSE
FBgn0000308	2L	5972115	5981018	-	chic	0.252724	10.6676	1.44242e-26	1.50296e-25	FALSE	FALSE
FBgn0000317	2L	15044963	15057862	-	ck	0.326206	4.46741	7.91725e-06	2.85872e-05	FALSE	FALSE
FBgn0000318	2L	5520135	5521382	+	cl	-1.51517	-35.3047	4.98138e-273	4.77091e-271	FALSE	TRUE
FBgn0000339	2L	16309292	16310726	-	cni	-0.0943521	-1.01329	0.31092	0.430105	FALSE	FALSE
FBgn0000351	2L	6674682	6676635	-	cort	-0.89814	-0.854816	0.392653	0.517256	FALSE	FALSE
FBgn0000370	2L	21310866	21319527	+	crc	0.279975	9.10946	8.27926e-20	6.85544e-19	FALSE	FALSE
FBgn0000384	2L	22981816	22992951	+	cta	-0.355415	-2.77705	0.00548551	0.0131289	FALSE	FALSE
FBgn0000406	2L	16788774	16790721	-	Cyt-b5-r	0.216232	0.621487	0.534279	0.649098	FALSE	FALSE
FBgn0000422	2L	19116483	19120306	-	Ddc	0.567789	0.554698	0.579101	0.688345	FALSE	FALSE
FBgn0000442	2L	786153	790798	-	Pkg21D	0.156736	0.666993	0.504777	0.623003	FALSE	FALSE
FBgn0000464	2L	19586623	19732069	+	Lar	-0.500472	-4.72145	2.34167e-06	8.85e-06	FALSE	FALSE
FBgn0000490	2L	2428372	2459823	+	dpp	0.339212	4.68453	2.80608e-06	1.05256e-05	FALSE	FALSE
FBgn0000547	2L	4031377	4115749	+	ed	1.00428	8.32333	8.55234e-17	6.28465e-16	TRUE	FALSE
FBgn0000559	2L	21677913	21682164	-	EF2	0.251379	13.2728	3.32746e-40	4.76839e-39	FALSE	FALSE
FBgn0000579	2L	1724768	1729636	-	Eno	-0.650423	-0.302589	0.762203	0.836357	FALSE	FALSE
FBgn0000588	2L	11827204	11829405	-	esc	0.774106	2.83293	0.00461233	0.0112071	TRUE	FALSE
FBgn0000636	2L	18320102	18393441	+	Fas3	0.68385	13.5656	6.40348e-42	9.44739e-41	FALSE	FALSE
FBgn0000640	2L	9426784	9427917	+	Fbp2	2.06247	1.08504	0.277904	0.392763	FALSE	FALSE
FBgn0000721	2L	3622074	3656953	-	for	0.460737	10.5733	3.96146e-26	4.05063e-25	FALSE	FALSE
FBgn0001075	2L	4198404	4221796	-	ft	1.30742	2.95585	0.00311809	0.0078399	TRUE	FALSE
FBgn0001084	2L	8401476	8403280	-	fy	-0.845348	-1.7312	0.0834165	0.145127	FALSE	FALSE
FBgn0001086	2L	16310956	16313097	+	fzy	0.40806	1.15411	0.248453	0.359858	FALSE	FALSE
FBgn0001089	2L	6003574	6006827	-	Gal	-3.46007	-45.5126	0	0	FALSE	TRUE
FBgn0001114	2L	8672698	8676804	+	Glt	3.18839	6.3416	2.27384e-10	1.20098e-09	TRUE	FALSE
FBgn0001125	2L	1984512	1987758	-	Got2	-1.23354	-21.3421	4.61631e-101	1.49031e-99	FALSE	TRUE
FBgn0001128	2L	5943643	5948968	+	Gpdh	-0.258953	-7.58504	3.32393e-14	2.16687e-13	FALSE	FALSE
FBgn0001137	2L	8431086	8433598	-	grk	0.470517	2.26693	0.0233947	0.048272	FALSE	FALSE
FBgn0001142	2L	132077	134472	+	Gs1	-0.819773	-5.88372	4.0115e-09	1.93715e-08	FALSE	TRUE
FBgn0001170	2L	6013059	6019402	-	H2.0	0.953761	4.72811	2.26624e-06	8.57336e-06	TRUE	FALSE
FBgn0001185	2L	16677185	16679691	+	her	-0.0297398	-0.161083	0.872028	0.913186	FALSE	FALSE
FBgn0001202	2L	19030844	19033498	-	hk	0.00716156	0.0762916	0.939187	0.959878	FALSE	FALSE
FBgn0001301	2L	18129884	18138083	-	kel	0.0319171	0.291408	0.770739	0.842186	FALSE	FALSE
FBgn0001941	2L	5986348	5988854	+	ifc	-0.305574	-11.5662	6.11552e-31	7.07099e-30	FALSE	FALSE
FBgn0001942	2L	5981764	5985909	+	eIF-4a	-0.0729299	-3.08896	0.00200855	0.00522388	FALSE	FALSE
FBgn0001961	2L	13827941	13829741	-	Arpc1	-0.554505	-1.01313	0.310997	0.430105	FALSE	FALSE
FBgn0001965	2L	13813816	13819824	+	Sos	0.362975	4.46397	8.04561e-06	2.90324e-05	FALSE	FALSE
FBgn0001970	2L	14359252	14361411	+	Pgant35A	-0.799722	-2.77607	0.00550204	0.0131602	FALSE	TRUE
FBgn0001977	2L	15036293	15038861	-	CIAPIN1	-0.218152	-2.59095	0.00957123	0.0217181	FALSE	FALSE
FBgn0001978	2L	15113480	15118069	+	stc	0.119756	2.068	0.0386397	0.0749133	FALSE	FALSE
FBgn0001981	2L	15333866	15336138	+	esg	-0.180716	-1.87134	0.0612986	0.111791	FALSE	FALSE
FBgn0001983	2L	15423297	15425580	-	wor	0.136905	0.0958974	0.923602	0.949884	FALSE	FALSE
FBgn0001986	2L	15752263	15755900	+	l(2)35Df	0.328945	2.90676	0.00365193	0.00906711	FALSE	FALSE
FBgn0001987	2L	15756002	15762758	-	Gli	-0.514986	-12.4915	8.30822e-36	1.08507e-34	FALSE	FALSE
FBgn0001989	2L	15749319	15751078	-	l(2)35Di	-0.965786	-14.2236	6.53638e-46	1.03617e-44	FALSE	TRUE
FBgn0001990	2L	15766133	15768349	-	wek	0.143948	0.672963	0.500971	0.620103	FALSE	FALSE
FBgn0001991	2L	16165831	16190540	+	Ca-alpha1D	0.284317	2.13563	0.0327096	0.0648269	FALSE	FALSE
FBgn0001992	2L	16294183	16296969	+	Cyp303a1	0.0724504	0.0765603	0.938973	0.959852	FALSE	FALSE
FBgn0001994	2L	16263556	16287730	-	crp	0.223564	3.22175	0.0012741	0.00342132	FALSE	FALSE
FBgn0001995	2L	16328059	16329132	-	mRpL4	-0.962135	-6.90185	5.1331e-12	2.99618e-11	FALSE	TRUE
FBgn0002021	2L	19049843	19051612	-	l(2)37Bb	-0.00974682	-0.0748483	0.940335	0.960561	FALSE	FALSE
FBgn0002022	2L	19041862	19043614	+	Catsup	-0.481064	-7.95791	1.74973e-15	1.20997e-14	FALSE	FALSE
FBgn0002023	2L	19079256	19108427	-	Lim3	0.526026	1.88357	0.0596235	0.109204	FALSE	FALSE
FBgn0002031	2L	19121345	19123869	-	l(2)37Cc	-0.0780552	-1.57541	0.115161	0.191126	FALSE	FALSE
FBgn0002036	2L	19114401	19116570	+	CG10561	-0.68403	-2.96627	0.00301434	0.00759899	FALSE	FALSE
FBgn0002044	2L	19493251	19497978	+	swm	0.300018	5.47823	4.29595e-08	1.91965e-07	FALSE	FALSE
FBgn0002121	2L	9839	21376	-	l(2)gl	-0.385805	-13.3253	1.64901e-40	2.37494e-39	FALSE	FALSE
FBgn0002524	2L	15499127	15505018	+	lace	-0.108687	-2.72685	0.00639428	0.0150717	FALSE	FALSE
FBgn0002525	2L	5542480	5546642	+	Lam	-0.135856	-1.65882	0.0971526	0.165369	FALSE	FALSE
FBgn0002543	2L	1380086	1420453	-	lea	0.321538	2.84736	0.00440839	0.0107502	FALSE	FALSE
FBgn0002566	2L	22924795	22943135	+	lt	-0.248716	-2.59814	0.009373	0.0212893	FALSE	FALSE
FBgn0002593	2L	419952	420864	+	RpLP1	-0.137128	-5.39649	6.79569e-08	2.97762e-07	FALSE	FALSE
FBgn0002673	2L	16259414	16261877	-	twe	-0.725869	-1.78067	0.0749671	0.132615	FALSE	FALSE
FBgn0002887	2L	8438169	8442342	+	mus201	-0.212537	-0.855256	0.39241	0.517141	FALSE	FALSE
FBgn0002931	2L	82421	87387	-	net	1.67242	3.43003	0.000603508	0.00170714	TRUE	FALSE
FBgn0002936	2L	877302	878270	+	ninaA	0.368683	0.21067	0.833145	0.887675	FALSE	FALSE
FBgn0002938	2L	7377702	7384344	+	ninaC	2.06671	2.18495	0.0288927	0.0581853	TRUE	FALSE
FBgn0002939	2L	18081628	18083608	+	ninaD	-0.954648	-14.9278	2.17434e-50	3.75785e-49	FALSE	TRUE
FBgn0002973	2L	9437469	9464184	+	numb	0.613155	12.2924	9.94849e-35	1.26901e-33	FALSE	FALSE
FBgn0002985	2L	3604224	3606756	-	odd	2.70194	25.0377	2.37959e-138	1.02815e-136	TRUE	FALSE
FBgn0002989	2L	2989594	2992759	-	okr	-0.421579	-1.21468	0.224488	0.331454	FALSE	FALSE
FBgn0003016	2L	14599196	14689340	-	osp	0.196721	1.56901	0.116647	0.19309	FALSE	FALSE
FBgn0003046	2L	7021682	7022470	+	Pcp	3.2441	1.9079	0.0564037	0.104069	FALSE	FALSE
FBgn0003087	2L	10362989	10364092	+	pim	0.695462	0.465029	0.641911	0.741455	FALSE	FALSE
FBgn0003141	2L	20073719	20075458	-	pr	0.587346	5.12751	2.93606e-07	1.20687e-06	FALSE	FALSE
FBgn0003187	2L	17486806	17497208	-	qua	1.95074	1.65031	0.0988799	0.16786	FALSE	FALSE
FBgn0003209	2L	8709880	8740660	-	raw	0.201984	6.24432	4.2566e-10	2.20564e-09	FALSE	FALSE
FBgn0003231	2L	19542468	19545548	+	ref(2)P	0.690349	30.3882	7.86563e-203	5.10733e-201	FALSE	FALSE
FBgn0003255	2L	13982743	14001248	-	rk	0.880525	0.73025	0.465238	0.586613	FALSE	FALSE
FBgn0003270	2L	18596136	18596921	-	amos	-0.658121	-0.312426	0.754717	0.831158	FALSE	FALSE
FBgn0003278	2L	404285	407969	+	RpI135	0.660896	4.91547	8.85707e-07	3.48491e-06	FALSE	FALSE
FBgn0003310	2L	1049674	1077815	-	S	-0.02503	-0.33254	0.739482	0.8198	FALSE	FALSE
FBgn0003346	2L	19441959	19447317	+	RanGAP	-0.584582	-2.88826	0.00387381	0.0095605	FALSE	FALSE
FBgn0003386	2L	3718185	3729145	+	Shaw	-0.282451	-1.96623	0.0492726	0.0925763	FALSE	FALSE
FBgn0003444	2L	277582	282167	+	smo	-0.227149	-0.88708	0.375036	0.499222	FALSE	FALSE
FBgn0003448	2L	15476593	15478260	-	sna	-0.610163	-1.55391	0.120206	0.198183	FALSE	FALSE
FBgn0003475	2L	20311219	20348386	+	spir	0.453947	12.5231	5.5831e-36	7.35012e-35	FALSE	FALSE
FBgn0003502	2L	8258373	8301079	-	Btk29A	0.445363	4.33469	1.45965e-05	5.10989e-05	FALSE	FALSE
FBgn0003557	2L	2037714	2044372	+	Su(dx)	-0.0328238	-0.977349	0.328396	0.450004	FALSE	FALSE
FBgn0003607	2L	8209626	8211122	-	Su(var)205	-0.216918	-2.71582	0.00661126	0.0155194	FALSE	FALSE
FBgn0003716	2L	5219000	5271384	-	tkv	-0.1604	-3.06196	0.00219893	0.00567662	FALSE	FALSE
FBgn0003751	2L	10271443	10272324	-	trk	-0.312337	-0.443094	0.657698	0.755288	FALSE	FALSE
FBgn0003866	2L	21828593	21837011	+	tsh	0.686129	4.61316	3.96591e-06	1.47176e-05	FALSE	FALSE
FBgn0003896	2L	18859507	18881261	-	tup	0.860082	1.45847	0.144711	0.230931	FALSE	FALSE
FBgn0003930	2L	21215036	21215178	-	snRNA:U4:39B	-0.272021	-0.285804	0.775028	0.845505	FALSE	FALSE
FBgn0003941	2L	4227699	4228561	+	RpL40	0.354071	11.8563	1.9971e-32	2.41353e-31	FALSE	FALSE
FBgn0003942	2L	10408352	10410456	+	RpS27A	-0.313614	-11.1424	7.8004e-29	8.62849e-28	FALSE	FALSE
FBgn0003961	2L	7780085	7781415	+	Uro	-0.527511	-3.62859	0.000284969	0.000844981	FALSE	FALSE
FBgn0003963	2L	476220	540560	+	ush	0.634819	3.62686	0.00028689	0.000850238	FALSE	FALSE
FBgn0003978	2L	20064261	20065679	-	vls	-0.230305	-1.16574	0.243721	0.354344	FALSE	FALSE
FBgn0003979	2L	5959596	5960340	-	Vm26Aa	3.4983	1.55693	0.119487	1	FALSE	FALSE
FBgn0003980	2L	5957004	5957639	+	Vm26Ab	2.93647	1.6017	0.109223	0.182562	FALSE	FALSE
FBgn0004106	2L	10384739	10386262	-	Cdk1	0.577358	2.00616	0.0448395	0.0852648	FALSE	FALSE
FBgn0004177	2L	7827650	7833576	+	mts	0.410943	15.5115	2.90121e-54	5.36934e-53	FALSE	FALSE
FBgn0004191	2L	13211925	13212116	-	snRNA:U2:34ABa	0.490772	0.236711	0.812881	0.872229	FALSE	FALSE
FBgn0004242	2L	2772327	2799979	-	Syt1	-0.1631	-0.461418	0.644499	0.743403	FALSE	FALSE
FBgn0004363	2L	10847227	10850848	-	porin	-0.0274578	-1.03022	0.302906	0.42121	FALSE	FALSE
FBgn0004374	2L	20075757	20089698	+	neb	-1.40201	-5.60517	2.08056e-08	9.52284e-08	FALSE	TRUE
FBgn0004394	2L	12657165	12686306	+	pdm2	-0.0141535	-0.19498	0.845408	0.895097	FALSE	FALSE
FBgn0004406	2L	13823980	13827772	-	tam	-0.264242	-1.42285	0.15478	0.244386	FALSE	FALSE
FBgn0004407	2L	13831482	13833105	-	DNApol-gamma35	-0.778468	-4.69479	2.66883e-06	1.00238e-05	FALSE	TRUE
FBgn0004419	2L	10239341	10242172	+	me31B	0.382694	6.35755	2.04997e-10	1.08773e-09	FALSE	FALSE
FBgn0004507	2L	2130813	2137296	+	GlyP	0.402514	8.76259	1.90809e-18	1.501e-17	FALSE	FALSE
FBgn0004583	2L	431227	448701	+	ex	0.275919	4.94461	7.62982e-07	3.01442e-06	FALSE	FALSE
FBgn0004584	2L	2969773	2972508	-	Rrp1	-0.223592	-1.36333	0.172778	0.267583	FALSE	FALSE
FBgn0004611	2L	305935	355566	+	Plc21C	0.338129	3.57934	0.000344469	0.0010084	FALSE	FALSE
FBgn0004620	2L	5555072	5558994	+	GluRIIA	-0.277009	-1.07766	0.281186	0.396697	FALSE	FALSE
FBgn0004797	2L	16816660	16826964	+	mdy	0.114199	0.439841	0.660052	0.757084	FALSE	FALSE
FBgn0004811	2L	19792773	19795851	-	fs(2)ltoPP43	-0.439756	-2.64443	0.00818286	0.0188619	FALSE	FALSE
FBgn0004837	2L	15039488	15043334	+	Su(H)	0.119127	0.384621	0.700518	0.789397	FALSE	FALSE
FBgn0004838	2L	6920704	6932057	+	Hrb27C	0.685812	1.51965	0.128599	0.209494	FALSE	FALSE
FBgn0004858	2L	14390628	14409549	-	elB	1.43656	28.8676	3.05106e-183	1.7621e-181	TRUE	FALSE
FBgn0004867	2L	9896265	9897552	-	RpS2	-0.384913	-16.448	8.67161e-61	1.77336e-59	FALSE	FALSE
FBgn0004868	2L	9491176	9494876	-	Gdi	-0.357693	-8.43823	3.22165e-17	2.41372e-16	FALSE	FALSE
FBgn0004872	2L	10982205	10987420	-	piwi	0.384671	1.19598	0.231703	0.340358	FALSE	FALSE
FBgn0004892	2L	3578013	3580769	-	sob	1.67437	8.42355	3.65238e-17	2.72577e-16	TRUE	FALSE
FBgn0004893	2L	3771700	3784121	+	bowl	1.54196	19.7773	4.67352e-87	1.29741e-85	TRUE	FALSE
FBgn0004914	2L	8687226	8709611	-	Hnf4	0.400009	7.7992	6.23015e-15	4.207e-14	FALSE	FALSE
FBgn0004915	2L	10431338	10433116	+	TfIIB	-0.450773	-3.56946	0.000357711	0.00104477	FALSE	FALSE
FBgn0005278	2L	106903	114432	+	Sam-S	1.03339	20.3271	7.399e-92	2.1693e-90	TRUE	FALSE
FBgn0005322	2L	10302173	10303947	-	nmd	0.10719	1.39594	0.162731	0.254824	FALSE	FALSE
FBgn0005593	2L	10201004	10202321	+	RpL7	-0.136123	-6.28442	3.29073e-10	1.71989e-09	FALSE	FALSE
FBgn0005616	2L	3462218	3466112	-	msl-2	-0.138783	-0.703077	0.482007	0.602832	FALSE	FALSE
FBgn0005617	2L	18683720	18688800	-	msl-1	0.351673	2.90653	0.00365466	0.00907194	FALSE	FALSE
FBgn0005660	2L	544925	552923	-	Ets21C	-0.544697	-16.1403	1.3297e-58	2.63488e-57	FALSE	FALSE
FBgn0005664	2L	11944129	11947131	+	Cry	-0.376747	-5.39945	6.68448e-08	2.93112e-07	FALSE	FALSE
FBgn0005672	2L	19567900	19577315	-	spi	-0.0120456	-0.136305	0.89158	0.927576	FALSE	FALSE
FBgn0005677	2L	16466512	16485998	-	dac	0.779672	2.18376	0.0289797	0.0583298	TRUE	FALSE
FBgn0005683	2L	10420625	10422780	-	pie	-0.244646	-0.587887	0.556608	0.669013	FALSE	FALSE
FBgn0005771	2L	14490859	14494019	+	noc	1.41711	21.2687	2.21123e-100	7.07902e-99	TRUE	FALSE
FBgn0010097	2L	19183863	19185726	-	gammaTub37C	0.820458	0.408082	0.683213	0.77652	FALSE	FALSE
FBgn0010100	2L	21168570	21173185	+	Acon	0.335328	13.5863	4.82873e-42	7.13324e-41	FALSE	FALSE
FBgn0010197	2L	11138759	11149101	-	Gyc32E	3.11134	2.82874	0.00467318	0.0113453	TRUE	FALSE
FBgn0010263	2L	2954762	2968434	+	Rbp9	-0.584657	-5.92433	3.13568e-09	1.52061e-08	FALSE	FALSE
FBgn0010265	2L	8363477	8364662	-	RpS13	0.161043	6.23553	4.50239e-10	2.3288e-09	FALSE	FALSE
FBgn0010287	2L	8072895	8073948	+	Trf	-0.249748	-0.676741	0.49857	0.617864	FALSE	FALSE
FBgn0010288	2L	2212738	2214211	-	Uch	0.00879544	0.139102	0.889369	0.925862	FALSE	FALSE
FBgn0010300	2L	19133816	19179758	+	brat	-0.019227	-0.213868	0.83065	0.885836	FALSE	FALSE
FBgn0010309	2L	19186043	19189938	+	pigeon	-0.752482	-3.53502	0.000407748	0.0011831	FALSE	TRUE
FBgn0010314	2L	9330763	9331981	+	Cks30A	-1.05234	-1.88612	0.059279	0.108659	FALSE	FALSE
FBgn0010382	2L	15727581	15748150	-	CycE	-0.648976	-2.44821	0.0143569	0.0312507	FALSE	FALSE
FBgn0010395	2L	21053033	21058044	+	Itgbetanu	-0.65655	-11.7818	4.84701e-32	5.75482e-31	FALSE	FALSE
FBgn0010398	2L	10517335	10519269	+	Lrr47	-0.490425	-1.05611	0.290917	0.407845	FALSE	FALSE
FBgn0010407	2L	10251843	10254686	+	Ror	1.08203	2.88946	0.003859	0.00953079	TRUE	FALSE
FBgn0010422	2L	15058919	15060757	-	TfIIS	0.32868	3.45487	0.000550557	0.00156584	FALSE	FALSE
FBgn0010453	2L	7255419	7277171	-	Wnt4	0.26389	1.18496	0.236032	0.345349	FALSE	FALSE
FBgn0010473	2L	4283148	4323781	+	tutl	0.510811	1.3468	0.178046	0.27408	FALSE	FALSE
FBgn0010497	2L	12027438	12034122	+	dmGlut	1.71048	37.7004	0	0	TRUE	FALSE
FBgn0010520	2L	9895287	9896104	+	Bka	-0.203979	-0.781595	0.434452	0.558394	FALSE	FALSE
FBgn0010583	2L	825969	833241	+	dock	-1.07006	-22.8433	1.70229e-115	6.17175e-114	FALSE	TRUE
FBgn0010602	2L	540599	542580	-	lwr	0.0414344	0.610853	0.541297	0.655131	FALSE	FALSE
FBgn0010607	2L	4970135	4973921	-	l(2)05714	0.936373	5.18454	2.1655e-07	9.04037e-07	TRUE	FALSE
FBgn0010612	2L	10975522	10976399	-	l(2)06225	-0.794938	-12.4176	2.0974e-35	2.71458e-34	FALSE	TRUE
FBgn0011202	2L	20758144	20768053	+	dia	0.0545315	1.08824	0.276489	0.391581	FALSE	FALSE
FBgn0011207	2L	9700810	9708883	+	pelo	-0.0901557	-0.856399	0.391777	0.516601	FALSE	FALSE
FBgn0011230	2L	8054322	8071624	-	poe	0.12015	2.89511	0.0037903	0.00937824	FALSE	FALSE
FBgn0011232	2L	9431405	9435341	+	scat	0.0907963	0.785216	0.432327	0.556596	FALSE	FALSE
FBgn0011239	2L	15292468	15294136	+	ms(2)35Ci	2.02817	0.910684	0.362462	1	FALSE	FALSE
FBgn0011244	2L	728362	730564	+	Hsp60B	1.87152	0.805396	0.420591	1	FALSE	FALSE
FBgn0011259	2L	8542147	8672041	+	Sema-1a	0.078522	0.314381	0.753232	0.830308	FALSE	FALSE
FBgn0011272	2L	9967313	9968645	+	RpL13	0.0752138	2.9192	0.00350933	0.00873759	FALSE	FALSE
FBgn0011274	2L	17413248	17433161	-	Dif	0.574967	1.76587	0.0774172	0.136213	FALSE	FALSE
FBgn0011291	2L	9762424	9763262	-	Taf11	-0.313067	-1.14358	0.252796	0.364646	FALSE	FALSE
FBgn0011305	2L	10261795	10263554	-	Rsf1	-0.08318	-0.586537	0.557514	0.669892	FALSE	FALSE
FBgn0011559	2L	18356047	18359026	-	Acp36DE	-0.792688	-1.04383	0.296563	0.413791	FALSE	FALSE
FBgn0011570	2L	1704902	1706962	+	cpb	-0.118122	-2.41482	0.0157429	0.0339398	FALSE	FALSE
FBgn0011584	2L	10009381	10013170	+	Trp1	0.449075	7.84931	4.18327e-15	2.85162e-14	FALSE	FALSE
FBgn0011603	2L	4468000	4477022	-	ine	0.973541	5.10035	3.39018e-07	1.38413e-06	TRUE	FALSE
FBgn0011638	2L	20348393	20350012	-	La	-0.014118	-0.192085	0.847676	0.896672	FALSE	FALSE
FBgn0011648	2L	3146056	3159643	-	Mad	-0.512476	-10.255	1.12409e-24	1.10326e-23	FALSE	FALSE
FBgn0011676	2L	10804274	10837511	-	Nos	1.05767	2.173	0.0297801	0.0597317	TRUE	FALSE
FBgn0011703	2L	10325026	10327943	-	RnrL	-0.562501	-3.84947	0.000118373	0.000370901	FALSE	FALSE
FBgn0011705	2L	8985936	8989539	-	rost	-0.568904	-9.94139	2.74973e-23	2.54655e-22	FALSE	FALSE
FBgn0011708	2L	16307346	16309274	+	Syx5	0.240819	3.83046	0.000127902	0.000398367	FALSE	FALSE
FBgn0011722	2L	6415179	6423310	-	Tig	0.447358	1.8757	0.0606958	0.11092	FALSE	FALSE
FBgn0011737	2L	6911090	6914138	-	Wee1	-0.214038	-1.00931	0.312825	0.43192	FALSE	FALSE
FBgn0011818	2L	2492955	2498846	+	oaf	0.659215	5.69403	1.24073e-08	5.76924e-08	FALSE	FALSE
FBgn0011829	2L	21182446	21198762	-	Ret	-0.562355	-1.6339	0.10228	0.172614	FALSE	FALSE
FBgn0011859	2L	1938089	1938159	-	tRNA:G3:22BCa	1.37034	0.782672	0.43382	0.558003	FALSE	FALSE
FBgn0012036	2L	9387389	9391567	+	Aldh	-1.56644	-33.2632	1.31423e-242	1.04168e-240	FALSE	TRUE
FBgn0012037	2L	13905645	13909212	+	Ance	-0.335774	-12.7934	1.78489e-37	2.42766e-36	FALSE	FALSE
FBgn0013323	2L	575711	576896	-	Ptth	0.590541	1.06503	0.286864	0.403349	FALSE	FALSE
FBgn0013531	2L	8071812	8072848	-	MED20	-0.160694	-0.664161	0.506587	0.624432	FALSE	FALSE
FBgn0013746	2L	8993818	8997379	-	alien	0.0299027	0.335854	0.736981	0.817737	FALSE	FALSE
FBgn0013810	2L	17501401	17525515	+	Dhc36C	0.726036	0.391659	0.69531	0.785531	FALSE	FALSE
FBgn0014000	2L	19966727	19967685	-	Hf	-0.390785	-0.387524	0.698368	0.788056	FALSE	FALSE
FBgn0014010	2L	2359142	2365273	-	Rab5	0.351423	10.4921	9.39296e-26	9.51969e-25	FALSE	FALSE
FBgn0014033	2L	4121702	4124153	+	Sr-CI	0.756664	2.23269	0.0255691	0.0521409	TRUE	FALSE
FBgn0014092	2L	16327069	16328131	+	CG4278	-0.086901	-0.674475	0.500009	0.61918	FALSE	FALSE
FBgn0014127	2L	20058163	20061370	-	barr	-0.198493	-0.738803	0.460026	0.58151	FALSE	FALSE
FBgn0014189	2L	5539326	5542314	-	Hel25E	-0.422863	-7.31804	2.51626e-13	1.56237e-12	FALSE	FALSE
FBgn0014396	2L	3493986	3508119	-	tim	-0.521823	-12.1824	3.8583e-34	4.84627e-33	FALSE	FALSE
FBgn0014417	2L	8408888	8411868	-	CG13397	2.13619	9.16863	4.79052e-20	3.99546e-19	TRUE	FALSE
FBgn0014857	2L	5055058	5056149	+	His3.3A	-0.849185	-16.7865	3.06491e-63	6.48711e-62	FALSE	TRUE
FBgn0014859	2L	20683462	20714588	-	Hr38	1.47253	3.504	0.000458325	0.00131886	TRUE	FALSE
FBgn0014906	2L	3163645	3169462	+	Hydr2	0.254022	6.83437	8.23682e-12	4.73092e-11	FALSE	FALSE
FBgn0015000	2L	4945579	4948324	+	betaggt-I	-0.450415	-6.1336	8.5914e-10	4.33645e-09	FALSE	FALSE
FBgn0015031	2L	5327227	5327969	+	cype	-0.219744	-3.88357	0.000102933	0.000325899	FALSE	FALSE
FBgn0015035	2L	9747839	9750071	-	Cyp4e3	0.203836	0.317591	0.750795	0.828811	FALSE	FALSE
FBgn0015271	2L	13829837	13831576	+	Orc5	-0.505328	-1.33813	0.180854	0.277696	FALSE	FALSE
FBgn0015299	2L	8211347	8211938	+	Ssb-c31a	-1.86466	-10.5598	4.57432e-26	4.66897e-25	FALSE	TRUE
FBgn0015316	2L	8998537	8999816	+	Try29F	-1.08173	-2.1239	0.0336785	0.0665292	FALSE	TRUE
FBgn0015320	2L	10765010	10768006	-	Ubc2	0.148517	2.17572	0.0295765	0.0593544	FALSE	FALSE
FBgn0015338	2L	16305801	16307298	-	CG5861	-0.919456	-8.44957	2.92389e-17	2.19635e-16	FALSE	TRUE
FBgn0015376	2L	3707230	3711748	-	cutlet	0.865017	3.82361	0.000131514	0.000408955	TRUE	FALSE
FBgn0015380	2L	19190342	19208621	+	drl	2.0328	19.2841	7.30193e-83	1.96077e-81	TRUE	FALSE
FBgn0015391	2L	16733617	16738388	-	glu	-0.331461	-1.64285	0.100414	0.170089	FALSE	FALSE
FBgn0015393	2L	9699791	9700459	+	hoip	-0.743572	-7.28034	3.32972e-13	2.05083e-12	FALSE	TRUE
FBgn0015399	2L	12817000	12822787	-	kek1	0.959873	4.86079	1.1692e-06	4.54895e-06	TRUE	FALSE
FBgn0015400	2L	11581937	11626883	+	kek2	-0.0772563	-0.158694	0.87391	0.914157	FALSE	FALSE
FBgn0015521	2L	2856070	2857029	+	RpS21	-1.09434	-22.5732	7.94853e-113	2.83703e-111	FALSE	TRUE
FBgn0015546	2L	14362069	14366840	+	spel1	-0.181293	-0.788624	0.430332	0.554711	FALSE	FALSE
FBgn0015553	2L	18679631	18682075	-	tos	-0.0858968	-0.173296	0.862419	0.906682	FALSE	FALSE
FBgn0015583	2L	8392456	8393222	-	Acp29AB	1.77427	0.689768	0.49034	1	FALSE	FALSE
FBgn0015600	2L	3068345	3144786	-	toc	0.312454	0.884564	0.376392	0.500621	FALSE	FALSE
FBgn0015609	2L	17647053	17778340	-	CadN	0.523562	1.554	0.120184	0.198174	FALSE	FALSE
FBgn0015621	2L	819964	821209	+	Clp	0.0350173	0.178888	0.858025	0.904112	FALSE	FALSE
FBgn0015623	2L	6338836	6346280	+	Cpr	0.0713314	2.09007	0.0366111	0.0714748	FALSE	FALSE
FBgn0015663	2L	3619097	3621573	+	Dot	-0.333453	-3.18918	0.00142675	0.00380455	FALSE	FALSE
FBgn0015664	2L	9964147	9967229	-	Dref	0.348909	3.86626	0.000110516	0.000347894	FALSE	FALSE
FBgn0015756	2L	11002758	11004189	-	RpL9	-0.194604	-6.1867	6.14386e-10	3.1341e-09	FALSE	FALSE
FBgn0015772	2L	18957732	18968744	-	Nak	0.391724	5.61637	1.95007e-08	8.9434e-08	FALSE	FALSE
FBgn0015776	2L	6778555	6786861	-	nrv1	0.557459	11.481	1.64435e-30	1.8842e-29	FALSE	FALSE
FBgn0015777	2L	6789770	6798862	-	nrv2	-0.211622	-1.02995	0.303034	0.421337	FALSE	FALSE
FBgn0015791	2L	14355145	14358764	+	Rab14	0.545927	9.2872	1.584e-20	1.34453e-19	FALSE	FALSE
FBgn0015797	2L	12107221	12109116	-	Rab6	0.040273	0.909105	0.363295	0.486921	FALSE	FALSE
FBgn0015803	2L	20350434	20365254	+	RtGEF	-0.143006	-2.70987	0.00673091	0.0157713	FALSE	FALSE
FBgn0015808	2L	18831229	18833630	+	ScpX	-0.723896	-12.3927	2.86177e-35	3.68725e-34	FALSE	TRUE
FBgn0015834	2L	4966367	4967775	-	Trip1	-0.197605	-4.04492	5.23413e-05	0.000171433	FALSE	FALSE
FBgn0015905	2L	1077948	1080803	+	ast	0.550943	3.31784	0.000907156	0.00248651	FALSE	FALSE
FBgn0015924	2L	448254	453024	-	crq	-0.542483	-6.09494	1.0948e-09	5.48974e-09	FALSE	FALSE
FBgn0016054	2L	20643351	20645791	-	phr6-4	-0.740544	-1.1459	0.251837	0.363613	FALSE	FALSE
FBgn0016075	2L	5012144	5028191	-	vkg	2.84513	10.9739	5.09984e-28	5.4932e-27	TRUE	FALSE
FBgn0016076	2L	5288944	5311223	+	vri	0.269198	6.23827	4.42432e-10	2.29048e-09	FALSE	FALSE
FBgn0016122	2L	8521933	8525740	+	Acer	0.596994	3.72734	0.000193509	0.000588514	FALSE	FALSE
FBgn0016660	2L	5404280	5416593	+	H15	1.85607	0.816829	0.414026	1	FALSE	FALSE
FBgn0016675	2L	19417447	19418274	+	Lectin-galC1	0.079372	0.117978	0.906085	0.938081	FALSE	FALSE
FBgn0016698	2L	3377002	3378590	+	Ptpa	-0.100961	-0.567976	0.570051	0.681181	FALSE	FALSE
FBgn0016919	2L	21578292	21589423	-	nompB	2.49947	1.21362	0.224894	0.331883	FALSE	FALSE
FBgn0016920	2L	5346237	5365760	+	nompC	0.576897	0.284704	0.775871	0.846127	FALSE	FALSE
FBgn0016926	2L	1114654	1128953	-	Pino	0.35992	10.6928	1.09948e-26	1.15085e-25	FALSE	FALSE
FBgn0016930	2L	14184478	14234126	-	Dyrk2	0.393542	5.41303	6.19661e-08	2.72551e-07	FALSE	FALSE
FBgn0016977	2L	159032	203397	+	spen	0.096162	2.32079	0.0202981	0.0425118	FALSE	FALSE
FBgn0016978	2L	6968711	6971737	-	snRNP-U1-70K	-0.213676	-1.85739	0.063256	0.114868	FALSE	FALSE
FBgn0017457	2L	292959	294681	-	U2af38	-0.253733	-1.92517	0.0542084	0.100584	FALSE	FALSE
FBgn0017551	2L	6852315	6853866	+	Rca1	-0.0288859	-0.0772209	0.938448	0.959486	FALSE	FALSE
FBgn0019686	2L	20061422	20064381	+	lok	-0.116619	-0.579069	0.562543	0.674242	FALSE	FALSE
FBgn0019830	2L	2768590	2770069	-	colt	-0.683172	-13.0798	4.29304e-39	5.96613e-38	FALSE	FALSE
FBgn0019890	2L	13898828	13904661	-	Smg5	0.0163736	0.261464	0.793735	0.85834	FALSE	FALSE
FBgn0019932	2L	10339457	10341503	+	SamDC	-0.0538838	-0.352044	0.724805	0.808705	FALSE	FALSE
FBgn0019982	2L	4455137	4456807	-	Gs1l	-0.922348	-9.40884	5.01627e-21	4.32823e-20	FALSE	TRUE
FBgn0020258	2L	14378218	14381172	-	ppk	1.22034	3.12584	0.00177296	0.00465751	TRUE	FALSE
FBgn0020270	2L	11282090	11284335	+	mre11	-0.0508342	-0.318014	0.750474	0.828709	FALSE	FALSE
FBgn0020304	2L	833584	851071	-	drongo	-0.468079	-7.56993	3.73423e-14	2.43159e-13	FALSE	FALSE
FBgn0020305	2L	868673	869857	-	dbe	0.365047	2.40284	0.0162682	0.0349738	FALSE	FALSE
FBgn0020309	2L	11794327	11809438	-	crol	0.529193	2.94756	0.00320296	0.00802887	FALSE	FALSE
FBgn0020414	2L	16450907	16455194	+	Idgf3	1.15766	9.06099	1.29267e-19	1.06347e-18	TRUE	FALSE
FBgn0020415	2L	16447330	16450508	+	Idgf2	0.933879	1.98441	0.0472097	0.0891816	TRUE	FALSE
FBgn0020416	2L	16445278	16446793	+	Idgf1	0.563089	1.21621	0.223905	0.330934	FALSE	FALSE
FBgn0020429	2L	5559342	5563502	+	GluRIIB	-0.550201	-0.449146	0.653326	0.751168	FALSE	FALSE
FBgn0020443	2L	12434452	12441279	+	Elf	0.29069	6.70501	2.01398e-11	1.13353e-10	FALSE	FALSE
FBgn0020445	2L	3334875	3354829	-	E23	0.922493	5.22856	1.70831e-07	7.21028e-07	TRUE	FALSE
FBgn0020497	2L	8403573	8408853	+	emb	0.0969012	2.01798	0.0435936	0.0833091	FALSE	FALSE
FBgn0020503	2L	17384700	17409698	+	CLIP-190	0.331746	6.66904	2.57478e-11	1.4393e-10	FALSE	FALSE
FBgn0020545	2L	852768	854539	+	kraken	0.0962738	2.31892	0.0203995	0.0426686	FALSE	FALSE
FBgn0020616	2L	6950421	6954586	+	SA	0.362639	3.26873	0.0010803	0.00293452	FALSE	FALSE
FBgn0020618	2L	7825347	7827315	-	Rack1	0.215255	9.16741	4.84542e-20	4.03832e-19	FALSE	FALSE
FBgn0020622	2L	297880	305233	+	Pi3K21B	-0.996809	-18.0959	3.43153e-73	8.18227e-72	FALSE	TRUE
FBgn0020762	2L	4333913	4345776	+	Atet	0.756906	10.5819	3.61487e-26	3.70282e-25	TRUE	FALSE
FBgn0020880	2L	7775804	7778029	-	CG7179	1.34583	1.28348	0.199326	0.301428	FALSE	FALSE
FBgn0020906	2L	4954279	4955144	-	Jon25Bi	-2.46393	-106.781	0	0	FALSE	TRUE
FBgn0021761	2L	11004820	11010921	+	Nup154	0.0292132	0.282822	0.777313	0.847113	FALSE	FALSE
FBgn0021796	2L	13004480	13013197	+	Tor	0.0994386	1.0887	0.276286	0.391391	FALSE	FALSE
FBgn0021800	2L	3803545	3810671	+	Reph	0.90136	10.3582	3.84147e-25	3.82583e-24	TRUE	FALSE
FBgn0021856	2L	21261168	21262411	+	l(2)k14505	-0.0492404	-0.434216	0.664132	0.760625	FALSE	FALSE
FBgn0021874	2L	566366	568121	-	Nle	-0.00992994	-0.0590671	0.952899	0.968403	FALSE	FALSE
FBgn0021906	2L	1612429	1614160	-	RFeSP	-0.337047	-7.07167	1.53083e-12	9.13964e-12	FALSE	FALSE
FBgn0021944	2L	6964421	6965887	+	Coprox	-1.49016	-1.22	0.222465	0.329313	FALSE	FALSE
FBgn0021967	2L	3466157	3467334	+	Pdsw	-1.4429	-26.7935	3.84486e-158	1.88038e-156	FALSE	TRUE
FBgn0022023	2L	5051193	5053094	-	eIF-3p40	-0.0633905	-1.41821	0.15613	0.246152	FALSE	FALSE
FBgn0022069	2L	13363308	13366189	-	Nnp-1	0.55104	5.00328	5.63621e-07	2.25154e-06	FALSE	FALSE
FBgn0022153	2L	4394196	4400487	+	l(2)k05819	-0.187051	-2.3575	0.0183986	0.0389492	FALSE	FALSE
FBgn0022213	2L	16821156	16825207	-	Cas	-0.102233	-1.00972	0.312631	0.431859	FALSE	FALSE
FBgn0022893	2L	21626309	21629932	-	Df31	-0.749578	-12.2222	2.36531e-34	2.9906e-33	FALSE	TRUE
FBgn0023090	2L	21361216	21367288	+	dtr	-0.278161	-0.406553	0.684336	0.777488	FALSE	FALSE
FBgn0023091	2L	21331756	21342155	+	dimm	-0.556419	-1.23919	0.215276	0.320695	FALSE	FALSE
FBgn0023096	2L	17962625	17982472	-	btv	-0.867589	-1.07095	0.284193	0.400322	FALSE	FALSE
FBgn0023388	2L	21134439	21142347	-	Dap160	0.273416	3.98678	6.6976e-05	0.000216894	FALSE	FALSE
FBgn0023407	2L	13500624	13549328	-	B4	-0.52584	-9.18451	4.13423e-20	3.45813e-19	FALSE	FALSE
FBgn0023415	2L	11015620	11016571	+	Acp32CD	1.78472	2.41431	0.0157651	0.0339814	TRUE	FALSE
FBgn0023416	2L	21632587	21647964	+	Ac3	-1.04374	-1.66245	0.0964235	0.164421	FALSE	FALSE
FBgn0023489	2L	577486	579549	+	Pph13	3.41624	2.04391	0.040962	0.0788702	TRUE	FALSE
FBgn0023496	2L	10699408	10701544	-	Lip1	0.744048	1.081	0.279699	0.394863	FALSE	FALSE
FBgn0024183	2L	15062931	15070316	-	vig	0.206911	4.50727	6.56667e-06	2.3921e-05	FALSE	FALSE
FBgn0024191	2L	5721051	5723944	+	sip1	-0.087057	-0.416284	0.677202	0.771061	FALSE	FALSE
FBgn0024227	2L	10856797	10858094	-	aurB	-0.893683	-1.92429	0.054318	0.100722	FALSE	FALSE
FBgn0024230	2L	19442833	19444750	-	Hs2st	-0.126997	-0.68454	0.493634	0.613865	FALSE	FALSE
FBgn0024244	2L	3539247	3548423	+	drm	0.0984094	0.920497	0.357313	0.480475	FALSE	FALSE
FBgn0024245	2L	19338669	19363227	-	dnt	0.888013	3.32948	0.000870086	0.00239003	TRUE	FALSE
FBgn0024248	2L	10242512	10247078	-	chico	0.821072	11.4443	2.51104e-30	2.86019e-29	TRUE	FALSE
FBgn0024285	2L	9912911	9915044	+	Srp54	0.454926	6.49347	8.38805e-11	4.53665e-10	FALSE	FALSE
FBgn0024291	2L	13165564	13169551	+	Sir2	0.524951	9.16678	4.87358e-20	4.05884e-19	FALSE	FALSE
FBgn0024314	2L	1167172	1170365	-	Plap	-0.872144	-8.16086	3.32661e-16	2.38062e-15	FALSE	TRUE
FBgn0024320	2L	10213812	10221216	-	Npc1a	-0.487541	-7.36544	1.76562e-13	1.10826e-12	FALSE	FALSE
FBgn0024352	2L	295122	297449	+	Hop	0.227392	3.88891	0.000100697	0.000319347	FALSE	FALSE
FBgn0024371	2L	21154293	21156749	-	E2f2	0.281259	1.84946	0.0643911	0.11669	FALSE	FALSE
FBgn0024689	2L	17478442	17481029	-	fws	-0.227292	-1.87903	0.0602401	0.110228	FALSE	FALSE
FBgn0024734	2L	16245835	16257606	-	PRL-1	1.43933	1.9431	0.0520038	0.0970417	FALSE	FALSE
FBgn0024740	2L	10701940	10709453	-	Lip2	-0.360345	-0.140609	0.888179	1	FALSE	FALSE
FBgn0024846	2L	13780689	13782611	+	p38b	-0.608939	-7.55472	4.19763e-14	2.721e-13	FALSE	FALSE
FBgn0024920	2L	2968293	2969638	-	Ts	-1.42068	-4.13277	3.58423e-05	0.000119888	FALSE	TRUE
FBgn0024947	2L	2880704	2885850	-	NTPase	0.432105	5.69401	1.24089e-08	5.76924e-08	FALSE	FALSE
FBgn0025109	2L	2988116	2990075	+	Bem46	-0.639221	-3.47622	0.000508539	0.00145425	FALSE	FALSE
FBgn0025366	2L	10408352	10409610	+	Ip259	0.390726	8.09866	5.55692e-16	3.9399e-15	FALSE	FALSE
FBgn0025595	2L	6711286	6716186	-	AkhR	0.0466363	0.0294166	0.976532	0.984931	FALSE	FALSE
FBgn0025608	2L	18706010	18708688	-	Faf	-0.191845	-3.15401	0.00161043	0.00425291	FALSE	FALSE
FBgn0025674	2L	22124285	22130142	-	CycK	0.805175	0.645052	0.518893	0.635173	FALSE	FALSE
FBgn0025678	2L	16354886	16356735	-	CaBP1	-1.21652	-24.8296	4.29878e-136	1.81639e-134	FALSE	TRUE
FBgn0025681	2L	2992870	2998726	+	CG3558	0.105337	1.69876	0.0893639	0.154005	FALSE	FALSE
FBgn0025683	2L	122624	130791	-	CG3164	0.534394	19.027	1.0202e-80	2.6648e-79	FALSE	FALSE
FBgn0025684	2L	4446670	4448635	-	MFS18	-0.252671	-1.84999	0.0643149	0.116588	FALSE	FALSE
FBgn0025686	2L	287252	289144	-	Amnionless	-0.474222	-0.681835	0.495343	0.614992	FALSE	FALSE
FBgn0025697	2L	7445355	7451244	-	santa-maria	0.504403	5.13406	2.83564e-07	1.16643e-06	FALSE	FALSE
FBgn0025700	2L	9917221	9918176	-	CG5885	-0.260141	-5.57013	2.54553e-08	1.15499e-07	FALSE	FALSE
FBgn0025724	2L	13378902	13382382	+	beta'COP	-0.383974	-7.69313	1.43573e-14	9.54912e-14	FALSE	FALSE
FBgn0025742	2L	6034731	6037015	-	mtm	-0.493948	-4.81795	1.45037e-06	5.59367e-06	FALSE	FALSE
FBgn0025777	2L	6719394	6723359	-	homer	-0.0399648	-0.329168	0.742029	0.821989	FALSE	FALSE
FBgn0025881	2L	9894795	9894907	-	snoRNA:Me18S-A1576	0.873623	0.61445	0.538918	0.653053	FALSE	FALSE
FBgn0026147	2L	10989401	10997897	+	CG16833	0.623851	5.42071	5.93642e-08	2.61909e-07	FALSE	FALSE
FBgn0026148	2L	10987806	10989241	+	CG12253	-1.04254	-1.93534	0.0529484	0.0985963	FALSE	FALSE
FBgn0026150	2L	16908229	16910418	-	ApepP	0.138691	3.14071	0.00168537	0.00444264	FALSE	FALSE
FBgn0026196	2L	6916753	6918743	-	nop5	0.564996	8.5103	1.7348e-17	1.31865e-16	FALSE	FALSE
FBgn0026255	2L	21206493	21211818	+	clumsy	-0.588818	-1.07816	0.280962	0.396451	FALSE	FALSE
FBgn0026319	2L	4361925	4380716	+	Traf4	0.534076	2.41117	0.0159013	0.0342556	FALSE	FALSE
FBgn0026324	2L	2767286	2767845	-	Taf10b	-1.29701	-5.28557	1.25316e-07	5.36609e-07	FALSE	TRUE
FBgn0026373	2L	13833337	13834306	+	RpII33	-1.2657	-7.25029	4.15894e-13	2.5479e-12	FALSE	TRUE
FBgn0026379	2L	10256319	10261049	-	Pten	0.356808	2.73105	0.00631333	0.0149023	FALSE	FALSE
FBgn0026431	2L	10483295	10485857	+	Grip75	0.089615	0.427586	0.668953	0.764663	FALSE	FALSE
FBgn0026438	2L	737212	744395	-	Eaat2	-0.546597	-0.859105	0.390282	0.515216	FALSE	FALSE
FBgn0026439	2L	9333567	9341925	+	Eaat1	-0.485722	-4.05893	4.92971e-05	0.00016197	FALSE	FALSE
FBgn0026479	2L	2581281	2585430	-	Drp1	0.0498217	0.91327	0.3611	0.484602	FALSE	FALSE
FBgn0026577	2L	21221312	21232059	+	CG8677	-0.00260212	-0.0379548	0.969724	0.980214	FALSE	FALSE
FBgn0026718	2L	8449691	8463994	-	fu12	-0.663761	-11.943	7.06572e-33	8.64817e-32	FALSE	FALSE
FBgn0026755	2L	6225048	6226842	+	Ugt37b1	0.402527	3.26147	0.00110836	0.00300716	FALSE	FALSE
FBgn0026756	2L	20372409	20374083	-	Ugt37a1	0.694688	8.16335	3.25867e-16	2.33345e-15	FALSE	FALSE
FBgn0026760	2L	13435622	13439930	+	Tehao	-0.067094	-0.665636	0.505644	0.623637	FALSE	FALSE
FBgn0026787	2L	103962	106732	-	Nhe1	0.295929	3.92667	8.61304e-05	0.000275737	FALSE	FALSE
FBgn0027052	2L	10437548	10439240	+	CHIP	-0.289311	-2.14741	0.0317608	0.0631098	FALSE	FALSE
FBgn0027070	2L	18826770	18829059	+	CG17322	-0.53335	-0.971602	0.331249	0.453165	FALSE	FALSE
FBgn0027074	2L	18819344	18822573	+	CG17324	0.0337327	0.0285874	0.977194	0.985252	FALSE	FALSE
FBgn0027081	2L	12103751	12107170	+	Aats-thr	-0.440472	-8.98358	2.62104e-19	2.1334e-18	FALSE	FALSE
FBgn0027094	2L	8378262	8381764	-	Aats-ala	-0.308908	-5.98795	2.12501e-09	1.04416e-08	FALSE	FALSE
FBgn0027348	2L	14013004	14019328	+	bgm	1.29719	27.4514	6.68625e-166	3.44597e-164	TRUE	FALSE
FBgn0027363	2L	10858536	10862006	+	Stam	0.212904	5.89111	3.83602e-09	1.85397e-08	FALSE	FALSE
FBgn0027453	2L	10854435	10856644	-	Dnz1	-0.0451826	-0.510749	0.609527	0.714534	FALSE	FALSE
FBgn0027490	2L	8434058	8437365	-	D12	0.426512	1.5289	0.12629	0.206405	FALSE	FALSE
FBgn0027491	2L	10308131	10310956	-	Cdk5alpha	2.73909	2.80005	0.00510948	0.0123084	TRUE	FALSE
FBgn0027496	2L	6489090	6490194	+	epsilonCOP	-1.38161	-15.9579	2.50886e-57	4.91215e-56	FALSE	TRUE
FBgn0027505	2L	12058304	12063184	-	Rab3-GAP	-0.394262	-4.17223	3.01633e-05	0.000102021	FALSE	FALSE
FBgn0027509	2L	2147518	2151664	+	CG7261	-0.720184	-6.53991	6.1554e-11	3.36716e-10	FALSE	TRUE
FBgn0027515	2L	7821151	7825350	+	CG7115	0.204447	1.83919	0.0658868	0.119062	FALSE	FALSE
FBgn0027550	2L	10761116	10764971	+	CG6495	-0.788507	-5.15865	2.48734e-07	1.0324e-06	FALSE	TRUE
FBgn0027560	2L	4388327	4392778	+	Tps1	-0.62128	-2.88943	0.00385942	0.00953079	FALSE	FALSE
FBgn0027568	2L	10358134	10362707	-	Cand1	-0.114355	-1.3888	0.164893	0.257488	FALSE	FALSE
FBgn0027582	2L	11115635	11120319	-	CG6230	0.173206	3.24501	0.00117446	0.00317005	FALSE	FALSE
FBgn0027586	2L	13236494	13239297	+	CG5867	-0.0358915	-0.169027	0.865776	0.908958	FALSE	FALSE
FBgn0027592	2L	473013	476170	+	MED15	0.185388	1.24917	0.211603	0.31662	FALSE	FALSE
FBgn0027597	2L	1750687	1752122	-	CG17712	-0.855044	-4.99752	5.80719e-07	2.31663e-06	FALSE	TRUE
FBgn0027609	2L	4442870	4444680	-	morgue	-0.514875	-2.52565	0.0115485	0.0257341	FALSE	FALSE
FBgn0027611	2L	10457658	10462472	+	LM408	0.529701	28.0105	1.21086e-172	6.62689e-171	FALSE	FALSE
FBgn0027779	2L	16722883	16727826	-	VhaSFD	0.609465	22.4121	2.99881e-111	1.06374e-109	FALSE	FALSE
FBgn0027780	2L	8445861	8449576	-	U26	0.0372783	0.214234	0.830365	0.885697	FALSE	FALSE
FBgn0027844	2L	13803626	13809994	+	CAH1	-0.213946	-5.37323	7.73397e-08	3.36564e-07	FALSE	FALSE
FBgn0027868	2L	10733293	10736071	-	Nup107	-1.05621	-7.89949	2.80039e-15	1.92034e-14	FALSE	TRUE
FBgn0027885	2L	17474912	17477888	-	Aac11	0.152333	2.162	0.0306185	0.0611359	FALSE	FALSE
FBgn0027932	2L	8415690	8431297	+	Akap200	-0.617674	-16.4661	6.42517e-61	1.3163e-59	FALSE	FALSE
FBgn0027949	2L	19577701	19579131	+	msb1l	-0.347107	-0.89206	0.372361	0.496524	FALSE	FALSE
FBgn0028370	2L	15552723	15583978	+	kek3	7.86228	9.91381	3.62538e-23	3.34402e-22	TRUE	FALSE
FBgn0028375	2L	16296051	16299858	-	heix	-0.131126	-1.22487	0.220624	0.327179	FALSE	FALSE
FBgn0028387	2L	7412417	7422736	+	chm	0.110068	0.57532	0.565075	0.676571	FALSE	FALSE
FBgn0028394	2L	8529141	8541439	+	CG17834	0.685181	9.13274	6.67898e-20	5.54235e-19	FALSE	FALSE
FBgn0028398	2L	2767890	2768612	+	Taf10	-0.327966	-2.71748	0.00657811	0.0154479	FALSE	FALSE
FBgn0028406	2L	13283912	13286462	-	Drep-4	-0.296844	-1.13558	0.256132	0.368333	FALSE	FALSE
FBgn0028412	2L	11585433	11586833	-	Mst33A	-0.158823	-0.0690672	0.944936	1	FALSE	FALSE
FBgn0028425	2L	12051755	12056042	-	JhI-21	0.0200598	0.155685	0.876282	0.915748	FALSE	FALSE
FBgn0028467	2L	6658517	6662033	+	CG11070	-0.131845	-1.23661	0.216233	0.321787	FALSE	FALSE
FBgn0028479	2L	9573563	9576769	-	Mtpalpha	0.261692	5.80228	6.54179e-09	3.11453e-08	FALSE	FALSE
FBgn0028481	2L	922793	958098	+	CG4341	0.297399	0.267101	0.789391	0.855642	FALSE	FALSE
FBgn0028482	2L	4324554	4331830	+	CG16857	2.03682	2.24363	0.0248561	0.0509218	TRUE	FALSE
FBgn0028490	2L	11523021	11528205	-	CG31705	0.0597356	0.104512	0.916763	0.945389	FALSE	FALSE
FBgn0028506	2L	16352934	16354539	+	CG4455	-0.213488	-0.768407	0.442245	0.565438	FALSE	FALSE
FBgn0028507	2L	15764220	15766267	+	CG3793	-0.583388	-4.24481	2.18779e-05	7.4968e-05	FALSE	FALSE
FBgn0028509	2L	13835564	13898712	+	CenG1A	0.535471	11.4489	2.38169e-30	2.71556e-29	FALSE	FALSE
FBgn0028513	2L	13595503	13597186	-	CG9254	-0.448395	-0.865746	0.38663	0.511574	FALSE	FALSE
FBgn0028514	2L	15923395	15926287	+	CG4793	2.97032	1.24028	0.21487	1	FALSE	FALSE
FBgn0028515	2L	16257688	16259511	+	EndoGI	-0.602621	-7.62892	2.3673e-14	1.55649e-13	FALSE	FALSE
FBgn0028516	2L	15228728	15247714	-	ZnT35C	-0.375111	-1.23361	0.217348	0.323238	FALSE	FALSE
FBgn0028518	2L	15630002	15634987	+	CG18480	0.0366944	0.756944	0.449084	0.572018	FALSE	FALSE
FBgn0028519	2L	14027001	14029368	+	CG4500	1.14314	4.15112	3.30859e-05	0.000111153	TRUE	FALSE
FBgn0028523	2L	16400175	16448469	-	CG5888	0.619873	0.247693	0.804372	0.865944	FALSE	FALSE
FBgn0028525	2L	16303264	16305940	+	c(2)M	1.28899	1.10009	0.271294	0.385746	FALSE	FALSE
FBgn0028526	2L	14108057	14109447	-	CG15293	2.67017	3.38777	0.000704642	0.00196947	TRUE	FALSE
FBgn0028527	2L	13665525	13672967	+	CG18507	-0.605611	-1.78214	0.0747267	0.13223	FALSE	FALSE
FBgn0028530	2L	14347239	14348790	-	mTTF	-0.516092	-2.87921	0.00398669	0.00982188	FALSE	FALSE
FBgn0028532	2L	13849400	13850329	+	CG7968	-0.597776	-14.0279	1.05268e-44	1.63272e-43	FALSE	FALSE
FBgn0028533	2L	13847925	13849223	+	CG7953	-1.36491	-52.4953	0	0	FALSE	TRUE
FBgn0028534	2L	13846752	13847799	+	CG7916	-2.34802	-85.7221	0	0	FALSE	TRUE
FBgn0028538	2L	13793521	13799674	+	Sec71	0.177411	3.3761	0.000735209	0.00204842	FALSE	FALSE
FBgn0028539	2L	13784084	13790562	+	CG31731	-0.167226	-3.28046	0.00103637	0.00282119	FALSE	FALSE
FBgn0028540	2L	13774340	13780165	-	CG9008	0.463451	4.65044	3.31231e-06	1.23639e-05	FALSE	FALSE
FBgn0028541	2L	13746952	13773905	+	TM9SF4	-0.338584	-3.86678	0.000110284	0.000347311	FALSE	FALSE
FBgn0028542	2L	13968280	13969976	-	NimB4	1.48497	0.589528	0.555507	1	FALSE	FALSE
FBgn0028543	2L	13965012	13967018	-	NimB2	1.14612	1.55754	0.119343	0.19707	FALSE	FALSE
FBgn0028546	2L	13639447	13642602	-	ics	0.0466484	0.542158	0.58771	0.695771	FALSE	FALSE
FBgn0028554	2L	6914301	6920210	-	x16	-0.0119234	-0.0807896	0.935609	0.957521	FALSE	FALSE
FBgn0028572	2L	5060815	5070750	+	qtc	-0.0301955	-0.275134	0.783213	0.851149	FALSE	FALSE
FBgn0028645	2L	15905134	15962435	-	beat-Ib	2.01012	1.2049	0.228243	0.336049	FALSE	FALSE
FBgn0028658	2L	13808360	13811474	-	adat	0.945508	3.58103	0.000342241	0.00100264	TRUE	FALSE
FBgn0028675	2L	10182557	10199117	-	Sur	0.192006	1.18704	0.235213	0.344326	FALSE	FALSE
FBgn0028694	2L	5058404	5059790	-	Rpn11	-0.544243	-8.46629	2.53326e-17	1.91041e-16	FALSE	FALSE
FBgn0028700	2L	11128932	11130645	-	RfC38	-0.696476	-2.32458	0.0200945	0.042128	FALSE	FALSE
FBgn0028703	2L	6677835	6684364	-	Nhe3	0.037273	0.466068	0.641167	0.740968	FALSE	FALSE
FBgn0028704	2L	9711512	9746495	-	Nckx30C	1.69218	1.91671	0.0552744	0.102314	FALSE	FALSE
FBgn0028707	2L	12096525	12097687	+	Mt2	0.525794	1.43109	0.152404	0.241253	FALSE	FALSE
FBgn0028841	2L	16365903	16367039	+	jhamt	-0.817868	-0.356176	0.721708	1	FALSE	FALSE
FBgn0028853	2L	15285000	15286047	+	CG15263	-2.7167	-1.40159	0.161037	0.252703	FALSE	FALSE
FBgn0028862	2L	15248879	15254715	+	dao	1.29331	1.74182	0.0815394	0.142292	FALSE	FALSE
FBgn0028863	2L	15644183	15718272	-	CG4587	0.131178	0.364186	0.715719	0.801653	FALSE	FALSE
FBgn0028866	2L	14794516	14796642	-	CG18420	-0.882507	-0.303252	0.761698	1	FALSE	FALSE
FBgn0028872	2L	14029262	14031539	-	CG18095	-3.58697	-5.22046	1.78482e-07	7.51942e-07	FALSE	TRUE
FBgn0028875	2L	14040170	14094401	+	nAChRalpha5	-0.286495	-0.338712	0.734827	0.816199	FALSE	FALSE
FBgn0028879	2L	15074776	15096915	+	CG15270	-1.38272	-1.47844	0.139289	0.223895	FALSE	FALSE
FBgn0028886	2L	14844993	14851749	-	CG15279	-0.187573	-0.687761	0.491604	0.612002	FALSE	FALSE
FBgn0028888	2L	15161882	15200459	-	CG4168	-0.685678	-0.398918	0.689953	0.78175	FALSE	FALSE
FBgn0028893	2L	16211459	16213304	+	CG31819	2.41248	0.890287	0.373312	1	FALSE	FALSE
FBgn0028894	2L	16301656	16302954	-	CG5869	-0.488338	-6.94691	3.73376e-12	2.19051e-11	FALSE	FALSE
FBgn0028895	2L	16299943	16301765	+	CG17328	0.14574	0.431339	0.666222	0.762562	FALSE	FALSE
FBgn0028896	2L	16291284	16291948	+	CG17329	2.41351	1.71491	0.0863612	0.149593	FALSE	FALSE
FBgn0028897	2L	16262141	16263483	+	CG4935	0.06993	0.189623	0.849605	0.897968	FALSE	FALSE
FBgn0028899	2L	16330560	16337885	-	CG31817	0.869687	2.38898	0.0168953	0.0360992	TRUE	FALSE
FBgn0028903	2L	15852592	15854110	+	CG13243	1.06742	0.336462	0.736523	1	FALSE	FALSE
FBgn0028916	2L	14334158	14345795	+	CG33090	0.361487	4.11361	3.89519e-05	0.000129761	FALSE	FALSE
FBgn0028919	2L	13811522	13813316	+	CG16865	-0.864496	-3.78244	0.000155298	0.000478381	FALSE	TRUE
FBgn0028920	2L	13843915	13845325	-	CG8997	-1.35585	-59.2401	0	0	FALSE	TRUE
FBgn0028926	2L	15007813	15008538	+	NC2beta	-0.614329	-2.75087	0.00594364	0.0141166	FALSE	FALSE
FBgn0028931	2L	13790959	13793264	+	CG16863	1.40886	3.9763	6.99973e-05	0.000226295	TRUE	FALSE
FBgn0028932	2L	13782231	13784338	-	CG16890	-0.486804	-3.44759	0.000565609	0.00160626	FALSE	FALSE
FBgn0028936	2L	13970177	13972173	+	NimB5	-0.844019	-0.41178	0.680501	1	FALSE	FALSE
FBgn0028939	2L	13980126	13983269	+	NimC2	3.08832	3.66682	0.000245586	0.000735033	TRUE	FALSE
FBgn0028940	2L	13977302	13979569	+	Cyp28a5	0.873078	8.78861	1.51415e-18	1.20098e-17	TRUE	FALSE
FBgn0028941	2L	13542268	13543633	+	CG16853	1.88716	1.67923	0.0931072	0.159428	FALSE	FALSE
FBgn0028945	2L	15628678	15629552	+	CG7631	-0.54172	-5.64105	1.69012e-08	7.79477e-08	FALSE	FALSE
FBgn0028947	2L	15616997	15617915	+	CG11865	1.80568	0.766012	0.443669	1	FALSE	FALSE
FBgn0028948	2L	15615357	15616351	-	CG15253	0.83664	8.26534	1.39295e-16	1.0171e-15	TRUE	FALSE
FBgn0028949	2L	15613905	15614828	-	CG15254	1.55133	35.5936	1.75977e-277	1.72864e-275	TRUE	FALSE
FBgn0028950	2L	15610171	15611719	-	CG15255	0.237034	10.1363	3.81116e-24	3.65929e-23	FALSE	FALSE
FBgn0028952	2L	2045494	2048054	+	Kebab	1.61739	2.03635	0.0417152	0.0801727	TRUE	FALSE
FBgn0028965	2L	13019575	13021312	-	A16	0.215045	1.47894	0.139155	0.223711	FALSE	FALSE
FBgn0028970	2L	2879112	2880708	+	betaggt-II	-0.549366	-6.57609	4.82982e-11	2.65594e-10	FALSE	FALSE
FBgn0028979	2L	22019208	22025734	+	tio	0.431768	1.64278	0.100428	0.170089	FALSE	FALSE
FBgn0028986	2L	20836621	20837985	-	Spn38F	0.544539	0.229202	0.818712	1	FALSE	FALSE
FBgn0028987	2L	8240414	8241800	-	Spn28F	2.18619	2.23498	0.0254184	0.0518796	TRUE	FALSE
FBgn0028990	2L	6671065	6673347	-	Spn27A	-1.32394	-3.95711	7.58633e-05	0.000244092	FALSE	TRUE
FBgn0029095	2L	861849	868354	-	aru	0.68719	3.40996	0.000649731	0.00182531	FALSE	FALSE
FBgn0029123	2L	8825645	8829670	+	SoxN	2.52031	1.25121	0.210859	0.315589	FALSE	FALSE
FBgn0029137	2L	12100765	12103285	-	Patsas	1.62705	2.55417	0.010644	0.0239537	TRUE	FALSE
FBgn0029161	2L	6046516	6048706	-	slmo	0.353749	6.80018	1.04489e-11	5.9835e-11	FALSE	FALSE
FBgn0029174	2L	9888005	9890119	+	FKBP59	-0.98583	-12.8979	4.62735e-38	6.33121e-37	FALSE	TRUE
FBgn0031208	2L	7529	9484	+	CG11023	-0.744377	-1.36671	0.171718	0.266336	FALSE	FALSE
FBgn0031209	2L	21823	25155	-	Ir21a	-1.5992	-3.90102	9.57882e-05	0.000304872	FALSE	TRUE
FBgn0031213	2L	71757	76211	+	galectin	0.168419	2.48466	0.0129677	0.0285732	FALSE	FALSE
FBgn0031214	2L	76348	77783	+	CG11374	-0.912746	-0.878365	0.379746	0.50434	FALSE	FALSE
FBgn0031216	2L	94739	102086	+	Zir	-0.23786	-2.53709	0.0111779	0.0250376	FALSE	FALSE
FBgn0031217	2L	102380	104142	+	CG11377	-0.518432	-6.10801	1.00878e-09	5.07394e-09	FALSE	FALSE
FBgn0031220	2L	116970	121754	-	CG4822	-0.269807	-0.746534	0.455345	0.577306	FALSE	FALSE
FBgn0031224	2L	143323	144227	+	CG11454	-1.00593	-5.85586	4.74549e-09	2.28296e-08	FALSE	TRUE
FBgn0031227	2L	153539	155305	-	CG3709	-0.0967686	-0.310155	0.756443	0.832341	FALSE	FALSE
FBgn0031228	2L	114726	156030	+	CG11455	-1.427	-15.9124	5.19769e-57	1.01594e-55	FALSE	TRUE
FBgn0031229	2L	156029	157666	+	CG3436	0.342058	3.20183	0.00136559	0.00365078	FALSE	FALSE
FBgn0031231	2L	203779	204782	+	mRpL10	-0.781337	-5.18222	2.19258e-07	9.14676e-07	FALSE	TRUE
FBgn0031232	2L	204743	207297	-	CG11617	1.33626	1.96831	0.0490324	0.0921855	TRUE	FALSE
FBgn0031233	2L	207179	210725	+	Tbc1d15-17	-0.373334	-4.03433	5.47594e-05	0.000178945	FALSE	FALSE
FBgn0031235	2L	232487	234208	+	CG13693	0.493231	0.215734	0.829195	1	FALSE	FALSE
FBgn0031238	2L	252589	271744	-	CG3645	0.53983	3.89183	9.94902e-05	0.00031613	FALSE	FALSE
FBgn0031239	2L	259949	267505	-	CG17075	-0.246444	-0.210551	0.833238	0.887675	FALSE	FALSE
FBgn0031244	2L	281670	283269	-	CG11601	-0.179813	-1.50995	0.131057	0.212445	FALSE	FALSE
FBgn0031245	2L	283385	291795	-	CG3625	-0.322793	-8.80788	1.2754e-18	1.01581e-17	FALSE	FALSE
FBgn0031247	2L	292419	293222	+	CG11562	-0.742038	-3.81305	0.000137264	0.000424993	FALSE	TRUE
FBgn0031248	2L	318362	319259	-	CG11912	-0.133861	-4.34374	1.40078e-05	4.9218e-05	FALSE	FALSE
FBgn0031249	2L	320279	321248	-	CG11911	0.360734	18.1326	1.76076e-73	4.21591e-72	FALSE	FALSE
FBgn0031250	2L	355565	357874	-	Ent1	-0.217435	-1.56782	0.116923	0.193463	FALSE	FALSE
FBgn0031251	2L	396595	402198	-	CG4213	0.0205272	0.0813744	0.935144	0.957301	FALSE	FALSE
FBgn0031252	2L	418434	419652	-	CG13690	-0.778101	-1.62314	0.104558	0.175791	FALSE	FALSE
FBgn0031253	2L	420895	421450	-	CG11885	0.0166067	0.0797459	0.936439	0.958143	FALSE	FALSE
FBgn0031255	2L	422873	425321	+	BBS8	5.05782	6.3398	2.30068e-10	1.21348e-09	TRUE	FALSE
FBgn0031256	2L	453108	454654	+	CG4164	-0.542374	-6.91302	4.74433e-12	2.77489e-11	FALSE	FALSE
FBgn0031257	2L	455531	458745	+	CG4133	1.87252	1.21198	0.225522	0.332639	FALSE	FALSE
FBgn0031258	2L	458876	472200	-	CG4297	0.247692	1.58115	0.113845	0.189324	FALSE	FALSE
FBgn0031260	2L	542786	544653	-	Spp	-0.34626	-6.19925	5.67312e-10	2.90688e-09	FALSE	FALSE
FBgn0031261	2L	545129	547096	+	nAChRbeta3	0.912272	0.79309	0.427725	0.552218	FALSE	FALSE
FBgn0031263	2L	559612	560523	+	CG2789	-1.51058	-37.9144	0	0	FALSE	TRUE
FBgn0031264	2L	560568	563819	-	CG11835	1.64039	1.33361	0.182333	0.279631	FALSE	FALSE
FBgn0031265	2L	564163	566472	+	CG2794	-0.249517	-1.98579	0.0470561	0.0889318	FALSE	FALSE
FBgn0031266	2L	568340	572907	+	CG2807	0.0649829	0.789561	0.429784	0.554142	FALSE	FALSE
FBgn0031267	2L	573033	574264	-	Ipk2	-0.706905	-10.8541	1.90655e-27	2.03265e-26	FALSE	TRUE
FBgn0031268	2L	574291	575734	+	cold	-0.889193	-3.20842	0.00133466	0.0035752	FALSE	TRUE
FBgn0031270	2L	602813	604430	+	CG13689	-1.57203	-2.57464	0.0100343	0.0226794	FALSE	TRUE
FBgn0031273	2L	625652	628200	+	CG2839	1.45723	1.47321	0.140695	0.225744	FALSE	FALSE
FBgn0031275	2L	749945	762399	+	GABA-B-R3	3.98466	2.81028	0.00494983	0.0119564	TRUE	FALSE
FBgn0031277	2L	779173	779655	+	CG13947	-1.71361	-2.64053	0.00827761	0.0190547	FALSE	TRUE
FBgn0031279	2L	784336	788776	+	CG3544	0.30672	0.670462	0.502564	0.621138	FALSE	FALSE
FBgn0031281	2L	813314	815950	-	Saf6	-0.604638	-2.32782	0.0199215	0.041796	FALSE	FALSE
FBgn0031282	2L	815993	818096	+	Pex12	-0.158071	-0.927554	0.353639	0.476871	FALSE	FALSE
FBgn0031284	2L	818079	819508	-	CG3876	0.281236	1.63767	0.101491	0.171519	FALSE	FALSE
FBgn0031285	2L	821289	824337	+	CG3662	0.179162	6.68475	2.31313e-11	1.29745e-10	FALSE	FALSE
FBgn0031286	2L	824329	825861	-	CG3862	-0.36031	-2.21017	0.0270933	0.0549371	FALSE	FALSE
FBgn0031287	2L	851251	852730	-	CG4291	-1.39258	-6.20776	5.37446e-10	2.76e-09	FALSE	TRUE
FBgn0031288	2L	855337	856639	+	CG13949	3.74599	2.16766	0.0301847	0.0604062	TRUE	FALSE
FBgn0031289	2L	860309	861806	+	CG13950	1.09743	4.56636	4.96265e-06	1.82456e-05	TRUE	FALSE
FBgn0031292	2L	877172	885141	-	CG15824	2.76405	1.83638	0.0663009	0.11966	FALSE	FALSE
FBgn0031294	2L	1008378	1048053	-	IA-2	0.482623	15.4131	1.33705e-53	2.44692e-52	FALSE	FALSE
FBgn0031296	2L	1037246	1038685	+	CG4415	2.33798	0.820726	0.411802	1	FALSE	FALSE
FBgn0031298	2L	1080911	1085380	+	Atg4a	-0.0455028	-0.597215	0.550364	0.66338	FALSE	FALSE
FBgn0031299	2L	1083091	1102504	-	CG4629	0.38249	1.33652	0.18138	0.278355	FALSE	FALSE
FBgn0031301	2L	1108540	1112694	+	CG14339	1.71891	6.13681	8.41943e-10	4.25339e-09	TRUE	FALSE
FBgn0031302	2L	1112941	1114138	+	CG14340	1.42056	2.27002	0.0232062	0.0479434	TRUE	FALSE
FBgn0031304	2L	1129316	1132411	+	CG4552	0.342229	6.51643	7.19993e-11	3.91989e-10	FALSE	FALSE
FBgn0031305	2L	1132332	1134098	-	Iris	6.07992	3.37791	0.000730395	0.00203658	TRUE	FALSE
FBgn0031306	2L	1134693	1141156	+	CG4577	-0.749808	-9.13795	6.36455e-20	5.28525e-19	FALSE	TRUE
FBgn0031307	2L	1143201	1147395	+	MFS3	0.330976	1.19667	0.231434	0.340051	FALSE	FALSE
FBgn0031309	2L	1149445	1150677	-	Tfb4	-0.120179	-0.487077	0.626204	0.729028	FALSE	FALSE
FBgn0031310	2L	1150766	1151764	+	Vps29	-0.123104	-1.15741	0.247103	0.358208	FALSE	FALSE
FBgn0031312	2L	1158661	1160220	+	Tango14	-0.957482	-11.2649	1.95675e-29	2.18977e-28	FALSE	TRUE
FBgn0031313	2L	1160290	1163886	-	CG5080	-0.945832	-12.4321	1.75027e-35	2.27041e-34	FALSE	TRUE
FBgn0031314	2L	1164443	1166425	+	IntS14	-0.904435	-4.40527	1.05652e-05	3.76633e-05	FALSE	TRUE
FBgn0031315	2L	1166506	1167211	+	CG14341	-0.637607	-2.89434	0.0037996	0.00939924	FALSE	FALSE
FBgn0031317	2L	1170753	1172805	-	CG5118	-0.111837	-1.8003	0.0718133	0.1279	FALSE	FALSE
FBgn0031318	2L	1173009	1177589	+	CG4887	0.022681	0.287986	0.773357	0.844155	FALSE	FALSE
FBgn0031319	2L	1177690	1182454	+	CG4896	-0.145067	-0.809235	0.41838	0.543203	FALSE	FALSE
FBgn0031320	2L	1182297	1184020	-	CG5126	-0.703694	-6.02705	1.66979e-09	8.26483e-09	FALSE	TRUE
FBgn0031321	2L	1184065	1185698	+	Tgt	-0.876583	-5.86781	4.41577e-09	2.1279e-08	FALSE	TRUE
FBgn0031322	2L	1185757	1196807	+	CG5001	0.385005	5.54213	2.98809e-08	1.35099e-07	FALSE	FALSE
FBgn0031323	2L	1198465	1199266	-	CG5139	1.7052	3.39934	0.000675486	0.00189212	TRUE	FALSE
FBgn0031324	2L	1204215	1205250	+	CG14342	-1.04719	-2.21882	0.0264987	0.0538055	FALSE	TRUE
FBgn0031327	2L	1240036	1243018	+	CG5397	-0.652449	-0.304581	0.760685	0.835489	FALSE	FALSE
FBgn0031333	2L	1352970	1354109	-	CG5561	2.18986	1.49788	0.134163	0.216778	FALSE	FALSE
FBgn0031335	2L	1354911	1355924	-	CG5565	3.18058	4.62351	3.77295e-06	1.40287e-05	TRUE	FALSE
FBgn0031343	2L	1498455	1500608	-	CG18131	-0.539862	-0.595104	0.551774	0.664384	FALSE	FALSE
FBgn0031344	2L	1500784	1502904	-	CG7420	-0.271236	-1.46208	0.14372	0.229668	FALSE	FALSE
FBgn0031347	2L	1584866	1587155	-	CG10869	0.140212	0.118666	0.90554	0.937906	FALSE	FALSE
FBgn0031351	2L	1611410	1612576	+	CG14352	-0.519772	-0.791861	0.428442	0.552833	FALSE	FALSE
FBgn0031356	2L	1707132	1710421	-	CG17660	0.00509748	0.0964574	0.923157	0.949767	FALSE	FALSE
FBgn0031357	2L	1710462	1711465	+	mRpL48	-0.362939	-2.61603	0.00889595	0.0203142	FALSE	FALSE
FBgn0031359	2L	1716244	1724388	-	Rim2	0.88004	13.2004	8.72826e-40	1.23236e-38	TRUE	FALSE
FBgn0031360	2L	1729887	1731070	+	CG31937	-0.495353	-6.44911	1.12511e-10	6.04811e-10	FALSE	FALSE
FBgn0031361	2L	1731033	1732356	-	CG17652	0.142739	0.450323	0.652478	0.750418	FALSE	FALSE
FBgn0031365	2L	1758286	1759093	-	CG17650	-1.0067	-0.896828	0.369811	0.493696	FALSE	FALSE
FBgn0031372	2L	1869803	1871032	+	CG7295	0.793261	0.232474	0.81617	1	FALSE	FALSE
FBgn0031374	2L	1884622	1944289	+	CG7337	0.437289	10.8533	1.9237e-27	2.04904e-26	FALSE	FALSE
FBgn0031377	2L	1975463	1980755	-	CG15356	0.471716	3.41077	0.000647799	0.00182078	FALSE	FALSE
FBgn0031378	2L	1981176	1982099	+	CG15362	-1.50807	-6.59177	4.34611e-11	2.39683e-10	FALSE	TRUE
FBgn0031379	2L	1982217	1984514	+	CG7289	-0.15034	-1.71418	0.0864954	0.149735	FALSE	FALSE
FBgn0031381	2L	1988290	1988940	+	Npc2a	-1.82257	-26.9983	1.54633e-160	7.76071e-159	FALSE	TRUE
FBgn0031384	2L	2009859	2030788	+	CG4238	0.0125834	0.0636685	0.949234	0.966344	FALSE	FALSE
FBgn0031389	2L	2127309	2129237	-	CG4259	0.356921	0.218097	0.827354	0.883469	FALSE	FALSE
FBgn0031390	2L	2137350	2145187	-	tho2	0.0137133	0.180213	0.856985	0.903277	FALSE	FALSE
FBgn0031391	2L	2145297	2147275	-	CG11723	0.043229	0.260095	0.794791	0.859022	FALSE	FALSE
FBgn0031392	2L	2151754	2155389	+	AIF	0.308953	2.79123	0.00525075	0.0126011	FALSE	FALSE
FBgn0031393	2L	2155753	2156790	+	CG15382	0.4339	0.838841	0.401559	0.525579	FALSE	FALSE
FBgn0031395	2L	2189914	2192386	-	CG10874	-0.276209	-1.89542	0.0580372	0.106672	FALSE	FALSE
FBgn0031397	2L	2209574	2212571	-	CG15385	-0.162254	-0.523642	0.600527	0.706796	FALSE	FALSE
FBgn0031398	2L	2214972	2216311	-	CG10880	-0.61459	-1.40194	0.160935	0.252577	FALSE	FALSE
FBgn0031399	2L	2217290	2220625	+	mio	0.0997758	0.838752	0.401609	0.525579	FALSE	FALSE
FBgn0031401	2L	2220748	2225544	+	papi	0.383348	5.20818	1.90706e-07	8.01383e-07	FALSE	FALSE
FBgn0031403	2L	2225545	2226294	-	CG15387	-0.617813	-2.94554	0.00322391	0.00807771	FALSE	FALSE
FBgn0031412	2L	2307948	2308872	+	CG16995	-1.56927	-8.76961	1.79287e-18	1.41424e-17	FALSE	TRUE
FBgn0031413	2L	2308761	2357356	-	CG9967	0.280628	1.49961	0.133715	0.216175	FALSE	FALSE
FBgn0031414	2L	2311680	2358944	+	eys	0.174834	0.589181	0.55574	0.668458	FALSE	FALSE
FBgn0031417	2L	2370152	2371524	-	CG3597	-0.590647	-1.33988	0.180286	0.276898	FALSE	FALSE
FBgn0031418	2L	2372455	2374627	-	CG3609	-2.17891	-42.2263	0	0	FALSE	TRUE
FBgn0031419	2L	2374713	2375697	+	CG15390	0.0260551	0.0753238	0.939957	0.960431	FALSE	FALSE
FBgn0031420	2L	2375841	2380506	+	Atxn7	0.062097	0.469315	0.638845	0.739125	FALSE	FALSE
FBgn0031422	2L	2383202	2384747	+	CG9870	-0.758198	-2.07346	0.0381291	0.0740483	FALSE	TRUE
FBgn0031426	2L	2410624	2415322	-	CG18641	0.350177	0.302168	0.762524	0.836629	FALSE	FALSE
FBgn0031428	2L	2420830	2424647	+	CG9886	-1.01045	-3.47011	0.000520247	0.00148662	FALSE	TRUE
FBgn0031432	2L	2562483	2564830	-	Cyp309a1	-2.02897	-21.6104	1.43549e-103	4.72726e-102	FALSE	TRUE
FBgn0031434	2L	2575280	2576997	-	insv	1.46394	4.36573	1.267e-05	4.47912e-05	TRUE	FALSE
FBgn0031435	2L	2577687	2579179	+	Elba2	0.584986	1.55159	0.120759	0.198837	FALSE	FALSE
FBgn0031436	2L	2579201	2580172	-	CG3214	-0.373776	-6.32368	2.55414e-10	1.34346e-09	FALSE	FALSE
FBgn0031437	2L	2580292	2581423	+	Arpc5	-0.687567	-11.4769	1.72357e-30	1.973e-29	FALSE	FALSE
FBgn0031449	2L	2725674	2739830	+	CG31689	0.256295	2.80945	0.00496261	0.0119847	FALSE	FALSE
FBgn0031450	2L	2739986	2743377	+	Hrs	-0.0892832	-1.91986	0.0548757	0.101658	FALSE	FALSE
FBgn0031451	2L	2743375	2744934	-	CG9961	0.447841	0.595947	0.551211	0.663863	FALSE	FALSE
FBgn0031452	2L	2745098	2746944	+	Cwc25	0.461928	4.80589	1.54067e-06	5.928e-06	FALSE	FALSE
FBgn0031453	2L	2752445	2757975	+	Bacc	-0.397815	-8.69032	3.6141e-18	2.81796e-17	FALSE	FALSE
FBgn0031454	2L	2758427	2759677	-	CG9960	-0.597921	-4.19195	2.76567e-05	9.40688e-05	FALSE	FALSE
FBgn0031456	2L	2759924	2763889	+	Trn-SR	0.0125348	0.084854	0.932377	0.955234	FALSE	FALSE
FBgn0031457	2L	2763416	2765665	-	CG3077	-0.8061	-6.22259	4.89004e-10	2.51956e-09	FALSE	TRUE
FBgn0031458	2L	2766233	2767281	+	aph-1	-0.449378	-3.67416	0.000238629	0.000715514	FALSE	FALSE
FBgn0031459	2L	2770135	2770904	+	CG2862	-1.06696	-17.1861	3.37315e-66	7.41255e-65	FALSE	TRUE
FBgn0031461	2L	2805261	2812376	+	daw	2.88806	35.9791	1.77349e-283	1.81989e-281	TRUE	FALSE
FBgn0031462	2L	2812437	2814429	+	CG2964	2.69631	1.77352	0.0761426	0.134384	FALSE	FALSE
FBgn0031463	2L	2814336	2815760	-	G6P	1.93027	1.23178	0.218032	0.324087	FALSE	FALSE
FBgn0031468	2L	2840124	2842638	+	CG2975	-0.351947	-0.159703	0.873115	1	FALSE	FALSE
FBgn0031473	2L	2848989	2855778	-	CG3104	-0.297876	-0.391498	0.695429	0.785587	FALSE	FALSE
FBgn0031474	2L	2857164	2868548	+	CG2991	0.0160494	0.287607	0.773648	0.84432	FALSE	FALSE
FBgn0031476	2L	2869652	2870649	+	CG8813	-0.429503	-0.844955	0.398136	0.522528	FALSE	FALSE
FBgn0031478	2L	2874890	2877168	+	CG8814	-0.514224	-9.91512	3.57843e-23	3.30337e-22	FALSE	FALSE
FBgn0031479	2L	2877091	2878232	-	Prx6005	-0.449561	-3.03128	0.00243517	0.00622911	FALSE	FALSE
FBgn0031483	2L	2974859	2976862	-	CG9641	-0.623255	-3.46248	0.000535217	0.00152561	FALSE	FALSE
FBgn0031484	2L	2977122	2978500	+	CG3165	-0.39663	-4.05813	4.94671e-05	0.000162482	FALSE	FALSE
FBgn0031485	2L	2978411	2979288	-	CG9643	0.30925	1.43217	0.152095	0.240808	FALSE	FALSE
FBgn0031488	2L	2999286	3016069	+	CG17265	1.18153	3.73869	0.000184981	0.000563624	TRUE	FALSE
FBgn0031489	2L	3016441	3018308	-	CG17224	-0.267282	-5.21274	1.86073e-07	7.83059e-07	FALSE	FALSE
FBgn0031490	2L	3018508	3021506	+	CG17264	-0.388593	-4.14714	3.36656e-05	0.000112969	FALSE	FALSE
FBgn0031491	2L	3021309	3023141	-	alpha4GT1	-0.995359	-3.73725	0.000186041	0.000566701	FALSE	TRUE
FBgn0031492	2L	3023226	3026439	+	CG3542	-0.0299561	-0.231032	0.81729	0.875495	FALSE	FALSE
FBgn0031493	2L	3026252	3029168	-	CG3605	0.167606	1.74429	0.0811078	0.141658	FALSE	FALSE
FBgn0031494	2L	3029253	3030616	+	CG17219	0.803975	3.16088	0.00157292	0.0041596	TRUE	FALSE
FBgn0031495	2L	3030539	3032300	+	GABPI	-0.718842	-4.01613	5.91622e-05	0.000192566	FALSE	TRUE
FBgn0031496	2L	3032210	3035348	-	CG17258	1.88435	2.89973	0.00373486	0.00925102	TRUE	FALSE
FBgn0031497	2L	3035493	3037403	-	CG17259	-0.424725	-7.40123	1.34931e-13	8.53945e-13	FALSE	FALSE
FBgn0031498	2L	3037230	3038793	+	CG17260	-0.647307	-2.67489	0.00747543	0.0173566	FALSE	FALSE
FBgn0031500	2L	3039976	3041890	+	CG17221	-0.909892	-4.83672	1.31997e-06	5.11821e-06	FALSE	TRUE
FBgn0031501	2L	3042551	3043593	+	CG17261	-0.962839	-0.652715	0.51394	0.631261	FALSE	FALSE
FBgn0031505	2L	3144953	3145848	-	CG12400	-1.60672	-19.704	1.99288e-86	5.46639e-85	FALSE	TRUE
FBgn0031514	2L	3275800	3280534	-	CG3332	0.315887	7.5345	4.90196e-14	3.1722e-13	FALSE	FALSE
FBgn0031515	2L	3291245	3294706	-	CG9664	0.352326	2.79765	0.00514757	0.0123794	FALSE	FALSE
FBgn0031516	2L	3294926	3303130	-	CG9663	0.150209	3.65045	0.000261777	0.000781455	FALSE	FALSE
FBgn0031517	2L	3309222	3311682	+	CG15406	-0.655387	-3.83799	0.000124043	0.000387189	FALSE	FALSE
FBgn0031518	2L	3304100	3317418	+	CG3277	0.35365	5.59737	2.17632e-08	9.9374e-08	FALSE	FALSE
FBgn0031519	2L	3316794	3319872	-	CG3326	0.117822	0.473043	0.636182	0.737052	FALSE	FALSE
FBgn0031520	2L	3320245	3323141	+	CG8837	-0.883968	-1.80986	0.0703177	0.125588	FALSE	FALSE
FBgn0031522	2L	3330928	3332876	+	CG3285	-1.22642	-2.05088	0.0402786	0.0776845	FALSE	TRUE
FBgn0031523	2L	3332814	3334790	+	CG15408	0.022162	0.0328154	0.973822	0.982887	FALSE	FALSE
FBgn0031526	2L	3357646	3358618	+	CG8838	4.94627	2.3189	0.0204006	0.0426686	TRUE	FALSE
FBgn0031528	2L	3373567	3375711	-	CG15412	-0.220713	-0.518772	0.603919	0.710061	FALSE	FALSE
FBgn0031529	2L	3375832	3376737	-	CG9662	0.6215	1.84389	0.0651994	0.118024	FALSE	FALSE
FBgn0031530	2L	3404460	3426719	-	pgant2	0.564547	6.35409	2.09659e-10	1.11144e-09	FALSE	FALSE
FBgn0031533	2L	3445992	3447589	+	CG2772	-0.433893	-9.31644	1.20313e-20	1.02502e-19	FALSE	FALSE
FBgn0031534	2L	3449683	3452106	+	Snx1	-0.725182	-10.306	6.62009e-25	6.54774e-24	FALSE	TRUE
FBgn0031535	2L	3452466	3453755	+	CG12795	-1.03379	-7.72227	1.1428e-14	7.64948e-14	FALSE	TRUE
FBgn0031536	2L	3453697	3457064	-	Cog3	-0.173993	-1.5637	0.117888	0.194892	FALSE	FALSE
FBgn0031538	2L	3460322	3461952	-	CG3246	1.13499	1.57949	0.114223	0.189844	FALSE	FALSE
FBgn0031540	2L	3467342	3470004	-	CG3238	0.189712	0.450657	0.652237	0.750216	FALSE	FALSE
FBgn0031542	2L	3480755	3491071	-	CG15414	-0.271523	-0.657087	0.511125	0.62859	FALSE	FALSE
FBgn0031544	2L	3514872	3517264	+	CG17593	-0.766173	-11.7093	1.14255e-31	1.34405e-30	FALSE	TRUE
FBgn0031545	2L	3517273	3519651	-	CG3213	1.27864	0.700698	0.483491	0.604297	FALSE	FALSE
FBgn0031546	2L	3519677	3522555	+	CG8851	1.70648	1.75582	0.0791194	0.138721	FALSE	FALSE
FBgn0031547	2L	3522521	3524056	-	Sr-CIV	1.03502	1.47418	0.140433	0.225508	FALSE	FALSE
FBgn0031548	2L	3525131	3527588	+	CG8852	-0.0214948	-0.247852	0.804249	0.865944	FALSE	FALSE
FBgn0031549	2L	3527387	3530317	-	Spindly	-0.0895264	-0.183855	0.854128	0.901422	FALSE	FALSE
FBgn0031554	2L	3621110	3621681	-	CG15418	1.25075	1.02329	0.306169	0.424874	FALSE	FALSE
FBgn0031561	2L	3696218	3696658	-	CG16712	0.152764	0.326898	0.743745	0.823176	FALSE	FALSE
FBgn0031563	2L	3698451	3699092	-	CG10031	2.44401	2.69349	0.00707079	0.0165038	TRUE	FALSE
FBgn0031566	2L	3713360	3716810	+	CG2818	-0.162936	-2.09608	0.0360747	0.0705806	FALSE	FALSE
FBgn0031568	2L	3730466	3754617	+	CG10019	0.99937	1.76222	0.0780313	0.137128	FALSE	FALSE
FBgn0031571	2L	3787167	3802726	+	CG3921	-0.255689	-8.24865	1.60191e-16	1.16303e-15	FALSE	FALSE
FBgn0031573	2L	3810801	3813410	-	CG3407	-0.29397	-1.12844	0.259134	0.371768	FALSE	FALSE
FBgn0031574	2L	3862668	3867507	+	CG3964	-1.92185	-2.82751	0.0046912	0.0113795	FALSE	TRUE
FBgn0031575	2L	3867697	3871425	+	Cep97	1.09656	3.44106	0.000579447	0.00164353	TRUE	FALSE
FBgn0031579	2L	4004984	4005670	+	CG15422	-0.400556	-8.3306	8.04311e-17	5.92181e-16	FALSE	FALSE
FBgn0031580	2L	4006041	4006606	+	CG15423	-0.854545	-24.8532	2.38925e-136	1.01327e-134	FALSE	TRUE
FBgn0031589	2L	4189340	4198071	-	CG3714	0.432601	3.8111	0.00013835	0.000428124	FALSE	FALSE
FBgn0031590	2L	4224650	4227097	-	CG3702	0.351949	8.15547	3.47829e-16	2.48607e-15	FALSE	FALSE
FBgn0031597	2L	4380722	4382735	-	CG17612	-0.408586	-0.938064	0.348211	0.471322	FALSE	FALSE
FBgn0031598	2L	4382925	4386062	-	CG3338	-0.0938876	-0.716927	0.473419	0.594515	FALSE	FALSE
FBgn0031600	2L	4392770	4393876	-	CG3652	-0.195732	-2.11625	0.0343237	0.0676875	FALSE	FALSE
FBgn0031601	2L	4403251	4403955	+	Dim1	-0.674894	-3.03899	0.0023737	0.00608543	FALSE	FALSE
FBgn0031602	2L	4403992	4441282	-	CG15431	-1.4511	-11.0248	2.90161e-28	3.14013e-27	FALSE	TRUE
FBgn0031603	2L	4442320	4442985	+	CG15432	-0.982238	-4.3545	1.33372e-05	4.69764e-05	FALSE	TRUE
FBgn0031604	2L	4444732	4446765	+	Elp3	-0.151553	-1.02492	0.305402	0.423962	FALSE	FALSE
FBgn0031606	2L	4449295	4453038	-	CG15439	0.593984	3.95724	7.58203e-05	0.000244022	FALSE	FALSE
FBgn0031607	2L	4453169	4454453	-	CG15440	-0.446262	-3.04718	0.00231002	0.0059394	FALSE	FALSE
FBgn0031608	2L	4459729	4461746	+	CG15435	-0.669319	-2.05028	0.0403367	0.0777573	FALSE	FALSE
FBgn0031609	2L	4461657	4463447	-	CG15443	-0.0218761	-0.134982	0.892626	0.928328	FALSE	FALSE
FBgn0031610	2L	4463611	4465075	+	CG15436	-0.236262	-0.463481	0.64302	0.742438	FALSE	FALSE
FBgn0031611	2L	4465174	4468022	+	CG17840	-0.668798	-3.03751	0.00238545	0.00611281	FALSE	FALSE
FBgn0031620	2L	4682677	4687232	+	CG11929	-0.337141	-0.0875764	0.930213	1	FALSE	FALSE
FBgn0031628	2L	4794549	4796581	+	CG3294	-0.583079	-1.86897	0.0616264	0.112264	FALSE	FALSE
FBgn0031629	2L	4796600	4801923	-	Clect27	0.350008	0.299347	0.764675	0.838749	FALSE	FALSE
FBgn0031630	2L	4813009	4815891	+	CG15629	-1.75561	-4.35909	1.30602e-05	4.6043e-05	FALSE	TRUE
FBgn0031631	2L	4815613	4818245	-	CG3225	-1.21398	-2.06188	0.0392195	0.0758709	FALSE	TRUE
FBgn0031632	2L	4821774	4828945	+	CG15628	-0.647126	-1.49731	0.134311	0.216925	FALSE	FALSE
FBgn0031633	2L	4829214	4830693	-	Fnta	-1.03536	-13.2935	2.5241e-40	3.63073e-39	FALSE	TRUE
FBgn0031634	2L	4830846	4835300	-	Ir25a	1.89855	3.54264	0.000396149	0.00115235	TRUE	FALSE
FBgn0031635	2L	4835335	4837999	-	tank	0.0414486	0.561414	0.574515	0.684735	FALSE	FALSE
FBgn0031636	2L	4838347	4841465	+	CG12194	0.632051	11.4172	3.43177e-30	3.89737e-29	FALSE	FALSE
FBgn0031637	2L	4841482	4847295	-	mxt	0.015339	0.226177	0.821064	0.878058	FALSE	FALSE
FBgn0031638	2L	4847766	4849499	+	CG11927	0.0418864	0.228672	0.819124	0.876636	FALSE	FALSE
FBgn0031639	2L	4849439	4850419	-	mRpS2	-0.29215	-2.09595	0.0360869	0.0705831	FALSE	FALSE
FBgn0031640	2L	4850641	4852640	+	Mon1	-0.401026	-3.22391	0.00126451	0.00339716	FALSE	FALSE
FBgn0031643	2L	4883298	4885669	+	CG3008	-0.0045974	-0.0468887	0.962602	0.975245	FALSE	FALSE
FBgn0031645	2L	4892112	4903889	+	CG3036	0.749082	15.8575	1.24816e-56	2.42316e-55	TRUE	FALSE
FBgn0031646	2L	4903865	4906762	-	CG2837	1.21706	0.672213	0.501448	0.620426	FALSE	FALSE
FBgn0031649	2L	4933047	4936450	-	hoe2	-0.196176	-1.07672	0.281605	0.397067	FALSE	FALSE
FBgn0031650	2L	4942742	4944305	+	CG14044	2.41413	3.24012	0.00119481	0.0032227	TRUE	FALSE
FBgn0031651	2L	4944256	4945361	-	mRpL24	-0.545745	-4.72405	2.31192e-06	8.74043e-06	FALSE	FALSE
FBgn0031652	2L	4948206	4949784	-	jet	-0.00994647	-0.0457778	0.963487	0.975884	FALSE	FALSE
FBgn0031653	2L	4949941	4950767	-	Jon25Biii	-1.05656	-46.2066	0	0	FALSE	TRUE
FBgn0031654	2L	4952243	4953136	-	Jon25Bii	-0.418007	-14.0369	9.27382e-45	1.44032e-43	FALSE	FALSE
FBgn0031655	2L	4955509	4958292	+	Marcal1	0.0226083	0.0718577	0.942715	0.961795	FALSE	FALSE
FBgn0031657	2L	4969004	4970216	+	CG3756	0.0232752	0.118238	0.905879	0.938037	FALSE	FALSE
FBgn0031659	2L	4971702	4973687	+	CG14043	-0.494861	-3.88809	0.000101037	0.000320249	FALSE	FALSE
FBgn0031660	2L	4973976	4975316	+	mRpL28	-0.114807	-1.69781	0.0895429	0.154175	FALSE	FALSE
FBgn0031661	2L	4975300	4977023	-	Gmd	-0.645047	-9.76055	1.66246e-22	1.50328e-21	FALSE	FALSE
FBgn0031662	2L	4977312	4978567	+	CG3792	-0.233384	-2.58038	0.00986925	0.0223414	FALSE	FALSE
FBgn0031663	2L	4978484	4979379	-	CG8891	-0.061488	-0.418067	0.675898	0.769957	FALSE	FALSE
FBgn0031664	2L	4979513	4981592	-	CG8892	-0.138022	-1.21397	0.224759	0.33177	FALSE	FALSE
FBgn0031668	2L	5009931	5010834	-	CG31917	-5.59216	-2.61141	0.00901699	0.0205538	FALSE	TRUE
FBgn0031670	2L	5010922	5012127	+	CG3887	-0.781216	-10.5432	5.4581e-26	5.55132e-25	FALSE	TRUE
FBgn0031673	2L	5040648	5044712	-	CG31650	-0.742199	-4.39137	1.12636e-05	4.00259e-05	FALSE	TRUE
FBgn0031675	2L	5047818	5051062	-	CG9121	1.23188	3.91418	9.07115e-05	0.000289275	TRUE	FALSE
FBgn0031676	2L	5052843	5054575	+	CG14040	0.0883724	0.695118	0.486982	0.60763	FALSE	FALSE
FBgn0031678	2L	5055982	5058248	-	CG31918	0.010265	0.0331856	0.973527	0.982762	FALSE	FALSE
FBgn0031681	2L	5072170	5093592	-	pgant5	-0.0585024	-0.68145	0.495587	0.615152	FALSE	FALSE
FBgn0031682	2L	5093976	5095910	+	CG5828	0.196494	1.84733	0.0646993	0.117193	FALSE	FALSE
FBgn0031683	2L	5096227	5099294	+	CG4230	0.601565	5.07872	3.79988e-07	1.54154e-06	FALSE	FALSE
FBgn0031684	2L	5099177	5100288	-	CG8680	-1.01023	-10.2466	1.22628e-24	1.20253e-23	FALSE	TRUE
FBgn0031688	2L	5207267	5209345	+	Cyp28d2	1.38905	6.18269	6.30188e-10	3.21186e-09	TRUE	FALSE
FBgn0031689	2L	5210460	5212445	+	Cyp28d1	-0.316135	-4.40549	1.05547e-05	3.76374e-05	FALSE	FALSE
FBgn0031690	2L	5212395	5215081	-	CG7742	2.37495	3.45098	0.000558553	0.0015874	TRUE	FALSE
FBgn0031692	2L	5216701	5219053	+	TpnC25D	-0.542552	-3.84214	0.000121969	0.000381438	FALSE	FALSE
FBgn0031693	2L	5264001	5265899	+	Cyp4ac1	0.0859645	0.834288	0.404119	0.528329	FALSE	FALSE
FBgn0031694	2L	5266392	5268455	+	Cyp4ac2	1.60212	3.63416	0.000278889	0.000828665	TRUE	FALSE
FBgn0031695	2L	5268498	5270329	+	Cyp4ac3	1.40636	16.989	9.90131e-65	2.12702e-63	TRUE	FALSE
FBgn0031696	2L	5278865	5283283	+	Bub1	0.098331	1.11714	0.263935	0.377336	FALSE	FALSE
FBgn0031697	2L	5311311	5314895	-	CG14024	0.0635678	0.0631351	0.949659	0.966649	FALSE	FALSE
FBgn0031698	2L	5315290	5326683	-	Ncoa6	0.323231	1.7739	0.0760799	0.134314	FALSE	FALSE
FBgn0031700	2L	5327975	5328879	-	CG14022	0.701717	0.944813	0.344754	0.4678	FALSE	FALSE
FBgn0031701	2L	5329857	5330464	+	TotM	0.49528	0.588692	0.556068	0.66852	FALSE	FALSE
FBgn0031702	2L	5330470	5338073	-	fusl	-0.742648	-0.892304	0.37223	0.496407	FALSE	FALSE
FBgn0031703	2L	5339132	5342234	-	CG12512	-0.591528	-3.97082	7.16264e-05	0.000231367	FALSE	FALSE
FBgn0031707	2L	5517737	5518949	+	CG14020	0.714956	0.580587	0.561519	0.673392	FALSE	FALSE
FBgn0031708	2L	5518893	5519896	-	CG7382	-0.892323	-7.43051	1.08176e-13	6.88221e-13	FALSE	TRUE
FBgn0031710	2L	5521281	5523898	-	CG7371	0.258578	2.11057	0.034809	0.0685151	FALSE	FALSE
FBgn0031711	2L	5524139	5525809	+	CG6907	-0.137624	-1.58093	0.113895	0.189379	FALSE	FALSE
FBgn0031713	2L	5530620	5532223	-	CG7277	-1.4745	-12.7811	2.09199e-37	2.83863e-36	FALSE	TRUE
FBgn0031717	2L	5547086	5549614	+	Oscillin	-0.653813	-4.73363	2.20542e-06	8.35702e-06	FALSE	FALSE
FBgn0031726	2L	5620615	5623762	-	Cyp6a16	0.584478	0.34759	0.728148	1	FALSE	FALSE
FBgn0031730	2L	5706374	5713791	+	CG7236	3.95254	1.83988	0.0657862	0.118918	FALSE	FALSE
FBgn0031731	2L	5715349	5716680	-	CG14007	2.68452	2.125	0.033587	0.0663599	TRUE	FALSE
FBgn0031732	2L	5718121	5720899	-	CG11149	1.02516	22.2083	2.85512e-109	9.97383e-108	TRUE	FALSE
FBgn0031734	2L	5733675	5741244	-	CG11147	0.263702	0.649796	0.515824	0.632764	FALSE	FALSE
FBgn0031735	2L	5746157	5747961	+	CG11029	0.733678	0.26315	0.792435	1	FALSE	FALSE
FBgn0031736	2L	5724656	5762420	+	CG11030	0.521157	4.15358	3.27314e-05	0.000110091	FALSE	FALSE
FBgn0031737	2L	5762553	5766142	-	obst-E	0.587979	1.81933	0.0688603	0.123407	FALSE	FALSE
FBgn0031738	2L	5767002	5800253	-	CG9171	0.138546	1.16715	0.243148	0.35369	FALSE	FALSE
FBgn0031739	2L	5800517	5801975	-	CG14005	-0.729166	-3.96201	7.43202e-05	0.000239529	FALSE	TRUE
FBgn0031740	2L	5802220	5804030	+	CG7239	-0.229729	-1.35003	0.177008	0.272884	FALSE	FALSE
FBgn0031741	2L	5805395	5809063	+	CG11034	0.453857	10.3119	6.22271e-25	6.16531e-24	FALSE	FALSE
FBgn0031745	2L	5859769	5879498	-	rau	-0.32087	-1.47082	0.141341	0.226623	FALSE	FALSE
FBgn0031746	2L	5886002	5886609	+	CG9029	0.076615	0.0453741	0.963809	0.976124	FALSE	FALSE
FBgn0031747	2L	5903178	5904689	-	CG9021	0.15538	0.270032	0.787136	0.853877	FALSE	FALSE
FBgn0031749	2L	5908927	5910289	-	CG14000	0.214094	0.0576105	0.954059	1	FALSE	FALSE
FBgn0031752	2L	5949450	5955235	+	CG9044	-0.0271775	-0.441388	0.658932	0.756264	FALSE	FALSE
FBgn0031753	2L	5955312	5956466	-	CG13999	2.18479	0.7474	0.454822	1	FALSE	FALSE
FBgn0031756	2L	5965391	5967752	-	CG13992	3.08336	9.19947	3.59708e-20	3.01761e-19	TRUE	FALSE
FBgn0031757	2L	5968566	5969761	+	Ucp4C	0.673283	0.881434	0.378083	0.502464	FALSE	FALSE
FBgn0031758	2L	5969859	5971025	+	Ucp4B	0.427401	0.36738	0.713335	0.800621	FALSE	FALSE
FBgn0031759	2L	5989400	5999501	-	lid	0.718816	17.0116	6.73406e-65	1.44934e-63	TRUE	FALSE
FBgn0031760	2L	6000228	6003738	+	Tsp26A	-0.5242	-2.05696	0.0396904	0.0766916	FALSE	FALSE
FBgn0031762	2L	6007364	6012338	-	CG9098	0.771238	1.30053	0.19342	0.293501	FALSE	FALSE
FBgn0031763	2L	6020835	6021718	+	CG13996	-3.0809	-1.5379	0.124074	0.203353	FALSE	FALSE
FBgn0031764	2L	6022951	6024539	-	CG9107	-0.0391583	-0.206576	0.836341	0.889842	FALSE	FALSE
FBgn0031766	2L	6036997	6037902	-	CG9117	-0.708222	-2.11592	0.0343516	0.0677309	FALSE	TRUE
FBgn0031768	2L	6048002	6050474	+	CG12393	-0.617885	-5.40964	6.31522e-08	2.77238e-07	FALSE	FALSE
FBgn0031769	2L	6050800	6053877	+	CG9135	-0.262162	-1.831	0.0671008	0.120895	FALSE	FALSE
FBgn0031770	2L	6054302	6060169	+	CG13995	-1.12669	-0.766701	0.443259	0.566483	FALSE	FALSE
FBgn0031771	2L	6060842	6062757	-	CG9140	-0.461499	-10.4816	1.04991e-25	1.0622e-24	FALSE	FALSE
FBgn0031772	2L	6062989	6063671	+	CG13994	-0.777445	-4.90363	9.40839e-07	3.69172e-06	FALSE	TRUE
FBgn0031773	2L	6063562	6065953	-	Fbw5	-0.144976	-0.839149	0.401386	0.525459	FALSE	FALSE
FBgn0031774	2L	6065997	6067635	+	CG9147	-1.16304	-3.35879	0.000782856	0.0021717	FALSE	TRUE
FBgn0031775	2L	6067668	6068594	-	CG9150	0.531962	0.509032	0.61073	0.715214	FALSE	FALSE
FBgn0031776	2L	6069079	6069838	+	CG13993	-0.273599	-2.76917	0.00561997	0.0134255	FALSE	FALSE
FBgn0031777	2L	6069790	6070686	-	CG9154	-0.144306	-0.622143	0.533848	0.648849	FALSE	FALSE
FBgn0031778	2L	6078453	6079736	+	CR9162	-0.364591	-0.569662	0.568907	0.680565	FALSE	FALSE
FBgn0031779	2L	6096698	6098966	-	CG9175	0.128144	1.08747	0.276829	0.391871	FALSE	FALSE
FBgn0031782	2L	6125879	6127775	-	WDR79	0.088694	0.480892	0.630593	0.73258	FALSE	FALSE
FBgn0031784	2L	6131023	6132484	+	CG9222	2.87619	1.51556	0.12963	0.210668	FALSE	FALSE
FBgn0031785	2L	6139382	6145010	+	CG13991	0.483672	0.354505	0.722961	0.807953	FALSE	FALSE
FBgn0031791	2L	6255859	6256822	+	AANATL2	-1.49857	-16.2677	1.67247e-59	3.36043e-58	FALSE	TRUE
FBgn0031792	2L	6263557	6264490	-	CG13983	-0.914	-0.223	0.823535	1	FALSE	FALSE
FBgn0031799	2L	6332881	6338671	-	Pez	-0.285074	-4.47268	7.72441e-06	2.79172e-05	FALSE	FALSE
FBgn0031800	2L	6346430	6348427	-	CG9497	1.3057	2.44671	0.0144168	0.0313752	TRUE	FALSE
FBgn0031801	2L	6349393	6351034	-	CG9498	0.0759045	1.16269	0.244956	0.355689	FALSE	FALSE
FBgn0031804	2L	6357005	6358318	-	CG9500	1.47382	1.18223	0.237116	0.34667	FALSE	FALSE
FBgn0031805	2L	6367882	6370190	+	CG9505	-0.168845	-0.364335	0.715608	0.801607	FALSE	FALSE
FBgn0031811	2L	6412315	6415335	+	CG13982	1.93029	0.974621	0.329748	0.451381	FALSE	FALSE
FBgn0031813	2L	6426724	6448403	-	CG9527	0.0580127	2.59953	0.00933507	0.0212157	FALSE	FALSE
FBgn0031814	2L	6448464	6455929	-	retm	0.0483251	0.353465	0.72374	0.808273	FALSE	FALSE
FBgn0031815	2L	6456052	6459008	+	frj	0.322727	3.54583	0.000391377	0.00113905	FALSE	FALSE
FBgn0031816	2L	6459015	6465669	-	CG16947	0.131579	0.424754	0.671016	0.766066	FALSE	FALSE
FBgn0031817	2L	6466217	6467698	-	CG9531	-0.373917	-1.62337	0.10451	0.175781	FALSE	FALSE
FBgn0031818	2L	6474438	6476975	-	CG9536	0.0430011	0.652234	0.51425	0.63144	FALSE	FALSE
FBgn0031820	2L	6480929	6487576	+	DLP	0.293032	3.03577	0.0023992	0.00614532	FALSE	FALSE
FBgn0031821	2L	6487342	6488756	-	KFase	2.09464	2.93766	0.00330696	0.00827496	TRUE	FALSE
FBgn0031822	2L	6490155	6490843	-	CG9548	-0.86653	-4.47718	7.56368e-06	2.73535e-05	FALSE	TRUE
FBgn0031824	2L	6492974	6494532	-	CG9547	-0.27814	-2.48612	0.0129146	0.0284725	FALSE	FALSE
FBgn0031829	2L	6555717	6557502	-	Osm6	1.30209	0.887261	0.374938	0.499151	FALSE	FALSE
FBgn0031830	2L	6557800	6559308	+	CoVb	-0.692703	-14.9793	1.00237e-50	1.74022e-49	FALSE	FALSE
FBgn0031832	2L	6559426	6562289	-	CG9596	-0.210498	-1.24256	0.21403	0.319377	FALSE	FALSE
FBgn0031834	2L	6564112	6566181	-	CG13766	0.459025	2.28034	0.0225878	0.0468256	FALSE	FALSE
FBgn0031835	2L	6568400	6601068	-	CG11319	-0.376944	-0.791737	0.428514	0.552864	FALSE	FALSE
FBgn0031836	2L	6611011	6617117	+	CG11050	0.142717	3.77603	0.000159345	0.000489667	FALSE	FALSE
FBgn0031837	2L	6617134	6621700	-	CG11320	0.872075	1.94022	0.0523535	0.0975991	FALSE	FALSE
FBgn0031842	2L	6649388	6654574	+	Tango1	0.113542	3.18898	0.00142776	0.00380548	FALSE	FALSE
FBgn0031844	2L	6662061	6663612	-	CG13771	3.02733	3.37146	0.000747719	0.00208025	TRUE	FALSE
FBgn0031848	2L	6676649	6677625	-	Nse1	-0.893646	-1.69889	0.0893398	0.153986	FALSE	FALSE
FBgn0031850	2L	6686791	6709086	-	Tsp	0.017429	0.0208385	0.983375	0.988703	FALSE	FALSE
FBgn0031851	2L	6717625	6719389	+	Aatf	0.70499	4.65682	3.21131e-06	1.19986e-05	TRUE	FALSE
FBgn0031853	2L	6732866	6736149	+	TTLL3B	3.33032	6.42813	1.29184e-10	6.92176e-10	TRUE	FALSE
FBgn0031855	2L	6742502	6756133	+	CG11221	0.0819926	0.402893	0.687027	0.779621	FALSE	FALSE
FBgn0031856	2L	6757864	6759628	-	CG11322	0.788138	0.468391	0.639505	0.739568	FALSE	FALSE
FBgn0031857	2L	6759829	6772755	-	CG11321	1.06893	3.8834	0.000103008	0.000326045	TRUE	FALSE
FBgn0031858	2L	6774041	6778444	+	CG17378	0.322127	0.474855	0.63489	0.736306	FALSE	FALSE
FBgn0031860	2L	6803011	6804372	+	CG11236	-0.553951	-4.68636	2.78101e-06	1.04349e-05	FALSE	FALSE
FBgn0031861	2L	6804324	6805792	-	CG17375	3.07444	2.1655	0.0303492	0.0607038	TRUE	FALSE
FBgn0031865	2L	6860905	6870389	-	Nha1	1.63852	24.7148	7.4093e-135	3.08533e-133	TRUE	FALSE
FBgn0031866	2L	6874900	6906656	+	Nlg2	-0.124008	-0.0989133	0.921207	0.94844	FALSE	FALSE
FBgn0031868	2L	6908083	6911423	+	Rat1	0.260483	2.40155	0.0163258	0.0350781	FALSE	FALSE
FBgn0031869	2L	6932545	6942814	-	CG18304	0.588384	3.42767	0.000608779	0.00172078	FALSE	FALSE
FBgn0031871	2L	6943178	6945289	-	Fgop2	-0.499557	-3.40492	0.000661833	0.00185704	FALSE	FALSE
FBgn0031872	2L	6945464	6948808	-	ihog	-0.402878	-0.685514	0.493019	0.613295	FALSE	FALSE
FBgn0031873	2L	6949310	6950207	-	Gas41	-0.111483	-0.401394	0.68813	0.780641	FALSE	FALSE
FBgn0031874	2L	6954357	6956950	-	CG13775	0.995475	3.1465	0.00165238	0.00435869	TRUE	FALSE
FBgn0031875	2L	6957008	6959104	+	CG3430	-0.770496	-1.85128	0.0641288	0.11627	FALSE	FALSE
FBgn0031876	2L	6959099	6960328	-	Atac1	0.0627525	0.26515	0.790894	0.856231	FALSE	FALSE
FBgn0031877	2L	6960377	6961653	+	CG10399	-0.610811	-3.03922	0.00237189	0.00608214	FALSE	FALSE
FBgn0031878	2L	6961516	6964074	-	sip2	-0.871935	-2.73836	0.00617472	0.0146171	FALSE	TRUE
FBgn0031879	2L	6972828	7010359	-	uif	-0.669835	-0.507266	0.611968	0.7163	FALSE	FALSE
FBgn0031881	2L	7027526	7028959	+	CG3476	0.377532	3.5733	0.00035251	0.00103037	FALSE	FALSE
FBgn0031882	2L	7030493	7032606	-	Rab30	-0.317084	-3.75269	0.00017495	0.000534903	FALSE	FALSE
FBgn0031883	2L	7032721	7037878	+	Caper	0.466648	10.7248	7.78647e-27	8.18755e-26	FALSE	FALSE
FBgn0031885	2L	7056301	7063586	+	Mnn1	0.49966	5.61937	1.91658e-08	8.80034e-08	FALSE	FALSE
FBgn0031886	2L	7064431	7065837	-	Nuf2	-0.210664	-0.445744	0.655782	0.753314	FALSE	FALSE
FBgn0031887	2L	7067983	7069546	+	CG11289	0.999533	1.25621	0.209041	0.313521	FALSE	FALSE
FBgn0031888	2L	7069536	7084635	-	Pvf2	-0.325537	-1.01833	0.308522	0.427468	FALSE	FALSE
FBgn0031893	2L	7182234	7185529	+	CG4495	-0.322061	-3.05633	0.00224061	0.00577384	FALSE	FALSE
FBgn0031894	2L	7185461	7190010	-	CG4496	0.794291	0.840942	0.40038	0.524515	FALSE	FALSE
FBgn0031895	2L	7190431	7194588	-	CG4497	-0.18961	-0.618456	0.536275	0.651041	FALSE	FALSE
FBgn0031896	2L	7194908	7204264	-	CG4502	0.275311	2.60744	0.00912215	0.020777	FALSE	FALSE
FBgn0031897	2L	7204538	7220033	-	CG13784	0.182524	4.75366	1.99771e-06	7.60507e-06	FALSE	FALSE
FBgn0031902	2L	7333714	7352542	+	Wnt6	0.095803	0.682238	0.495089	0.614742	FALSE	FALSE
FBgn0031903	2L	7363379	7377528	+	Wnt10	1.5319	0.684304	0.493783	1	FALSE	FALSE
FBgn0031904	2L	7384486	7388253	-	CG5149	0.0846238	0.841875	0.399858	0.52407	FALSE	FALSE
FBgn0031906	2L	7390984	7398750	-	CG5160	0.208045	1.58456	0.113066	0.188192	FALSE	FALSE
FBgn0031907	2L	7401335	7404526	+	CG5171	-0.234269	-0.420564	0.674073	0.768716	FALSE	FALSE
FBgn0031908	2L	7405227	7408600	+	CG5177	-0.178334	-1.6476	0.0994339	0.168653	FALSE	FALSE
FBgn0031909	2L	7408533	7409809	-	CG5181	-0.845568	-4.82968	1.36753e-06	5.29016e-06	FALSE	TRUE
FBgn0031910	2L	7410909	7412229	+	CG15818	0.476478	9.42441	4.32521e-21	3.73757e-20	FALSE	FALSE
FBgn0031913	2L	7430530	7433516	-	CG5958	0.14853	4.5602	5.11053e-06	1.87713e-05	FALSE	FALSE
FBgn0031914	2L	7437492	7445882	+	CG5973	-1.23657	-13.9703	2.36724e-44	3.64212e-43	FALSE	TRUE
FBgn0031918	2L	7466543	7472493	+	CG6055	1.85607	0.816829	0.414026	1	FALSE	FALSE
FBgn0031920	2L	7474704	7476952	+	CG6441	1.03322	0.402696	0.687172	0.779661	FALSE	FALSE
FBgn0031929	2L	7689311	7691061	-	CG18585	0.14174	3.48741	0.000487728	0.00139787	FALSE	FALSE
FBgn0031930	2L	7691109	7692683	-	CG7025	0.81075	21.1453	3.0477e-99	9.64937e-98	TRUE	FALSE
FBgn0031935	2L	7716974	7719487	-	CG13793	0.0536918	0.0709064	0.943472	0.962312	FALSE	FALSE
FBgn0031936	2L	7719847	7722823	-	CG13794	-1.34983	-0.75433	0.450651	0.573506	FALSE	FALSE
FBgn0031937	2L	7723045	7726298	-	CG13795	2.80054	2.38787	0.0169463	0.036188	TRUE	FALSE
FBgn0031939	2L	7727157	7732670	-	CG13796	-0.341942	-2.64054	0.00827739	0.0190547	FALSE	FALSE
FBgn0031945	2L	7767628	7775033	+	CG7191	0.931869	6.67881	2.40882e-11	1.34981e-10	TRUE	FALSE
FBgn0031946	2L	7781465	7782760	+	CG7164	1.15383	0.645101	0.518862	0.635173	FALSE	FALSE
FBgn0031947	2L	7782865	7786061	+	CG7154	0.223946	1.77268	0.0762813	0.134585	FALSE	FALSE
FBgn0031948	2L	7786160	7790557	-	CG7149	1.42667	14.8538	6.573e-50	1.11916e-48	TRUE	FALSE
FBgn0031950	2L	7796314	7800058	-	Herp	0.297181	7.06198	1.64152e-12	9.78528e-12	FALSE	FALSE
FBgn0031951	2L	7800147	7802098	+	r2d2	-0.137382	-1.03757	0.299471	0.416988	FALSE	FALSE
FBgn0031952	2L	7801668	7810703	-	cdc14	-0.0359872	-0.393538	0.693922	0.784579	FALSE	FALSE
FBgn0031955	2L	7844905	7855475	-	CG14535	1.23984	0.646303	0.518083	0.63465	FALSE	FALSE
FBgn0031959	2L	7873495	7879552	-	spz3	1.37553	1.22598	0.220206	0.326769	FALSE	FALSE
FBgn0031961	2L	7883282	7887513	-	CG7102	0.0919779	0.0796059	0.936551	0.958143	FALSE	FALSE
FBgn0031968	2L	7983946	7986785	+	CG7231	0.0783882	0.92575	0.354576	0.477913	FALSE	FALSE
FBgn0031969	2L	7986786	7994184	-	pes	-0.176471	-6.51832	7.10979e-11	3.87265e-10	FALSE	FALSE
FBgn0031970	2L	7994388	7998151	-	CG7227	-0.233068	-1.08314	0.278746	0.393808	FALSE	FALSE
FBgn0031971	2L	7998869	7999676	+	Sirup	-0.482435	-2.27868	0.0226863	0.047013	FALSE	FALSE
FBgn0031972	2L	7999670	8004286	-	Wwox	-0.300159	-1.56339	0.11796	0.194983	FALSE	FALSE
FBgn0031973	2L	8004548	8007210	-	Spn28Dc	-0.385333	-0.704323	0.481232	0.602221	FALSE	FALSE
FBgn0031974	2L	8008302	8009477	-	CG12560	0.0381269	0.252689	0.800509	0.862901	FALSE	FALSE
FBgn0031975	2L	8011405	8026898	+	Tg	0.231493	1.04196	0.29743	0.414599	FALSE	FALSE
FBgn0031977	2L	8029462	8030565	+	baf	-0.438889	-4.15795	3.2112e-05	0.000108166	FALSE	FALSE
FBgn0031979	2L	8041106	8041879	+	CG7429	-0.693137	-2.43431	0.0149203	0.0323666	FALSE	FALSE
FBgn0031980	2L	8041873	8042909	-	RpL36A	-0.414719	-12.2284	2.19171e-34	2.77721e-33	FALSE	FALSE
FBgn0031981	2L	8043471	8054326	+	CG7466	0.117547	0.53941	0.589604	0.697224	FALSE	FALSE
FBgn0031985	2L	8116965	8124010	-	mon2	0.0671048	1.28033	0.200428	0.302672	FALSE	FALSE
FBgn0031986	2L	8124329	8125799	+	CG8673	0.793261	0.232474	0.81617	1	FALSE	FALSE
FBgn0031987	2L	8125668	8126890	-	CG12375	-0.00688893	-0.0857252	0.931685	0.954801	FALSE	FALSE
FBgn0031988	2L	8127001	8133989	+	CG8668	0.344444	4.88564	1.03095e-06	4.03567e-06	FALSE	FALSE
FBgn0031990	2L	8134247	8159638	-	CG8552	0.571804	15.6999	1.51456e-55	2.87242e-54	FALSE	FALSE
FBgn0031992	2L	8161796	8162452	-	CG8498	-1.54869	-11.4489	2.38075e-30	2.71556e-29	FALSE	TRUE
FBgn0031995	2L	8190808	8196918	-	CG8475	-0.474728	-4.32323	1.53758e-05	5.37125e-05	FALSE	FALSE
FBgn0031996	2L	8197193	8198813	+	CG8460	-0.99714	-5.90096	3.61395e-09	1.74811e-08	FALSE	TRUE
FBgn0031997	2L	8198882	8200652	+	PGAP5	-0.442471	-2.3593	0.0183094	0.0387746	FALSE	FALSE
FBgn0031998	2L	8200465	8205132	-	SLC5A11	2.0956	38.5618	0	0	TRUE	FALSE
FBgn0031999	2L	8206171	8209637	+	CG8419	2.9583	2.06915	0.038532	0.0747522	TRUE	FALSE
FBgn0032000	2L	8212039	8212902	-	CG8372	-0.277059	-2.74607	0.00603141	0.0143103	FALSE	FALSE
FBgn0032001	2L	8212959	8214135	+	CG8360	-0.0355688	-0.322474	0.747093	0.825827	FALSE	FALSE
FBgn0032002	2L	8214045	8215239	+	CG8353	-0.970891	-18.6442	1.40819e-77	3.56483e-76	FALSE	TRUE
FBgn0032003	2L	8215915	8216901	+	CG8349	2.01228	1.83742	0.0661482	0.119441	FALSE	FALSE
FBgn0032004	2L	8216851	8218017	-	CG8292	0.534054	2.17013	0.029997	0.0601143	FALSE	FALSE
FBgn0032005	2L	8218071	8220741	-	Snx6	-0.596888	-12.4145	2.18045e-35	2.81572e-34	FALSE	FALSE
FBgn0032006	2L	8220980	8239878	-	Pvr	0.148811	4.07068	4.68762e-05	0.000154679	FALSE	FALSE
FBgn0032008	2L	8242486	8243426	+	CG14277	3.07009	1.91451	0.0555552	0.102735	FALSE	FALSE
FBgn0032010	2L	8244160	8257502	-	CG8086	-0.717374	-1.28305	0.199475	0.301613	FALSE	FALSE
FBgn0032013	2L	8303429	8305376	+	Scgalpha	-0.171745	-0.273789	0.784247	0.851662	FALSE	FALSE
FBgn0032014	2L	8305586	8306741	+	CG7840	-0.505954	-3.59537	0.00032393	0.000952642	FALSE	FALSE
FBgn0032015	2L	8306696	8308192	-	Ostgamma	-0.139901	-2.73785	0.00618429	0.0146367	FALSE	FALSE
FBgn0032016	2L	8308427	8309961	+	CG7818	-0.872642	-3.88398	0.000102761	0.000325442	FALSE	TRUE
FBgn0032017	2L	8309876	8311195	-	CG7810	0.177359	0.721064	0.47087	0.591961	FALSE	FALSE
FBgn0032018	2L	8311399	8317011	+	CG7806	-0.366681	-8.24316	1.6772e-16	1.21692e-15	FALSE	FALSE
FBgn0032020	2L	8320328	8321285	+	CG7787	0.0182296	0.124874	0.900623	0.934278	FALSE	FALSE
FBgn0032021	2L	8321280	8325409	-	CG7781	0.571301	0.75556	0.449913	0.57282	FALSE	FALSE
FBgn0032022	2L	8327456	8332911	+	CG14275	0.31293	0.262994	0.792555	0.857545	FALSE	FALSE
FBgn0032023	2L	8338287	8342056	+	CG14274	-0.145897	-0.262139	0.793214	0.858015	FALSE	FALSE
FBgn0032025	2L	8346620	8351112	+	CG7778	1.91207	7.60678	2.80999e-14	1.83809e-13	TRUE	FALSE
FBgn0032026	2L	8355678	8362469	-	CG7627	0.41224	5.41825	6.01838e-08	2.6522e-07	FALSE	FALSE
FBgn0032029	2L	8370454	8374250	+	CG17292	0.178273	2.23821	0.0252071	0.0515214	FALSE	FALSE
FBgn0032030	2L	8374461	8375549	+	Wdr82	-0.525406	-3.41848	0.00062972	0.00177473	FALSE	FALSE
FBgn0032031	2L	8375502	8376797	-	CG13390	-0.967886	-4.77636	1.78496e-06	6.82454e-06	FALSE	TRUE
FBgn0032032	2L	8377035	8378206	+	CG17294	-0.132124	-0.50983	0.610171	0.71486	FALSE	FALSE
FBgn0032033	2L	8381821	8382807	-	CG13392	-0.370649	-1.83668	0.0662567	0.119599	FALSE	FALSE
FBgn0032034	2L	8382861	8383657	+	Rcd4	-0.226738	-0.924943	0.354996	0.478251	FALSE	FALSE
FBgn0032036	2L	8384455	8388804	+	CG13384	-0.0874959	-0.965055	0.334518	0.45626	FALSE	FALSE
FBgn0032039	2L	8396649	8397886	+	CG13385	2.02775	1.04471	0.296156	0.413427	FALSE	FALSE
FBgn0032040	2L	8399021	8400078	+	CG13386	0.139455	0.256988	0.797188	0.860451	FALSE	FALSE
FBgn0032042	2L	8412144	8415256	-	CG13398	0.261	2.84541	0.00443539	0.0108091	FALSE	FALSE
FBgn0032047	2L	8488981	8490546	+	CG13088	0.0140388	0.0333977	0.973357	0.982762	FALSE	FALSE
FBgn0032048	2L	8491868	8506845	-	Dh31	0.142861	1.18393	0.236441	0.345859	FALSE	FALSE
FBgn0032049	2L	8494893	8496307	-	Bace	0.280541	15.4124	1.3516e-53	2.46962e-52	FALSE	FALSE
FBgn0032050	2L	8509069	8511866	-	CG13096	0.708712	7.26325	3.77892e-13	2.31756e-12	TRUE	FALSE
FBgn0032051	2L	8512174	8514868	-	CG13097	0.72316	6.2526	4.03675e-10	2.0955e-09	TRUE	FALSE
FBgn0032052	2L	8515096	8516755	+	PIG-U	-0.26408	-2.47948	0.0131574	0.0289358	FALSE	FALSE
FBgn0032053	2L	8516753	8517380	-	mRpL51	-1.09007	-7.34676	2.0307e-13	1.27049e-12	FALSE	TRUE
FBgn0032054	2L	8517411	8519176	+	CG13090	0.1363	0.667964	0.504157	0.622371	FALSE	FALSE
FBgn0032058	2L	8681325	8684376	-	CG9289	2.594	1.52731	0.126683	0.206872	FALSE	FALSE
FBgn0032059	2L	8684823	8685955	-	PrBP	-0.432815	-2.61918	0.00881424	0.0201476	FALSE	FALSE
FBgn0032061	2L	8705572	8707527	+	CG9314	0.700538	1.08816	0.276523	0.391581	FALSE	FALSE
FBgn0032066	2L	8765273	8768710	-	CG9463	-2.10728	-69.739	0	0	FALSE	TRUE
FBgn0032067	2L	8769159	8772344	-	CG9465	-2.66931	-33.8518	3.41667e-251	2.84549e-249	FALSE	TRUE
FBgn0032068	2L	8772946	8776263	-	CG9466	-0.064696	-3.38169	0.000720426	0.00201065	FALSE	FALSE
FBgn0032069	2L	8777661	8781252	-	CG9468	-0.264001	-11.8101	3.45959e-32	4.13747e-31	FALSE	FALSE
FBgn0032074	2L	8933962	8936096	+	Tsp29Fa	-0.0398827	-1.34419	0.178886	0.275116	FALSE	FALSE
FBgn0032075	2L	8937390	8939743	+	Tsp29Fb	-0.0256196	-1.20236	0.229224	0.33732	FALSE	FALSE
FBgn0032076	2L	8939725	8942105	-	CG9510	-1.04851	-26.0294	2.30062e-149	1.06189e-147	FALSE	TRUE
FBgn0032077	2L	8941945	8943257	-	CG9515	-0.0767032	-0.281415	0.778392	0.848021	FALSE	FALSE
FBgn0032078	2L	8943455	8951216	-	C1GalTA	0.040629	0.127835	0.898279	0.932183	FALSE	FALSE
FBgn0032079	2L	8953481	8959051	-	CG31886	0.400203	3.67916	0.000234006	0.000702019	FALSE	FALSE
FBgn0032080	2L	8959255	8962354	-	CG9525	3.26685	1.89589	0.057975	0.106575	FALSE	FALSE
FBgn0032082	2L	8967535	8970627	+	CG18088	0.243722	0.198813	0.842409	0.893568	FALSE	FALSE
FBgn0032083	2L	8970520	8975428	-	CG9541	0.725092	0.739929	0.459343	0.580901	FALSE	FALSE
FBgn0032084	2L	8977834	8984872	-	CG13101	1.33321	2.79824	0.00513819	0.0123625	TRUE	FALSE
FBgn0032085	2L	8991735	8993632	+	CG9555	0.182081	1.4109	0.158275	0.248777	FALSE	FALSE
FBgn0032086	2L	8994391	8995617	+	CG17906	0.461966	2.23143	0.0256528	0.0522745	FALSE	FALSE
FBgn0032087	2L	9010583	9011358	+	CG9568	0.0490787	2.1608	0.0307111	0.0612782	FALSE	FALSE
FBgn0032088	2L	9012188	9014149	+	CG13102	-0.550206	-11.2925	1.42979e-29	1.60631e-28	FALSE	FALSE
FBgn0032090	2L	9024320	9031836	-	CG9582	5.52342	5.37637	7.60028e-08	3.31499e-07	TRUE	FALSE
FBgn0032095	2L	9084107	9089440	+	Toll-4	2.19797	0.645526	0.518587	1	FALSE	FALSE
FBgn0032100	2L	9164235	9165426	+	CG13108	-1.06476	-0.700078	0.483879	0.604546	FALSE	FALSE
FBgn0032101	2L	9165421	9166514	-	CG9586	-0.0758925	-0.769165	0.441796	0.565178	FALSE	FALSE
FBgn0032104	2L	9250048	9251042	-	aust	0.737452	0.294097	0.768684	0.840979	FALSE	FALSE
FBgn0032105	2L	9251472	9253118	-	borr	-0.229091	-0.565519	0.571721	0.682679	FALSE	FALSE
FBgn0032116	2L	9416588	9426342	+	Mco1	0.955016	5.00797	5.5008e-07	2.20128e-06	TRUE	FALSE
FBgn0032117	2L	9428669	9431052	-	FucTB	-0.001907	-0.00731696	0.994162	0.996069	FALSE	FALSE
FBgn0032120	2L	9495474	9520696	+	CG33298	-0.645224	-15.3427	3.96064e-53	7.15718e-52	FALSE	FALSE
FBgn0032123	2L	9521210	9540060	+	Oatp30B	-0.794518	-6.03737	1.56651e-09	7.76365e-09	FALSE	TRUE
FBgn0032124	2L	9540523	9542480	+	CG17855	0.0930193	1.69916	0.0892884	0.153921	FALSE	FALSE
FBgn0032125	2L	9542878	9543658	+	Cpr30B	1.92059	4.02313	5.74306e-05	0.000187301	TRUE	FALSE
FBgn0032126	2L	9544171	9544875	+	CG13113	-0.0526607	-0.0247296	0.980271	0.98637	FALSE	FALSE
FBgn0032129	2L	9547720	9566750	-	jp	-0.562289	-6.87648	6.13512e-12	3.55936e-11	FALSE	FALSE
FBgn0032130	2L	9568890	9573572	+	CG3838	0.196707	1.38986	0.164572	0.257057	FALSE	FALSE
FBgn0032131	2L	9589476	9591783	+	CG3841	-0.277067	-4.65692	3.20982e-06	1.19969e-05	FALSE	FALSE
FBgn0032135	2L	9616469	9623109	+	GlcAT-S	0.746867	6.35577	2.07384e-10	1.09989e-09	TRUE	FALSE
FBgn0032136	2L	9634179	9656026	+	Apoltp	1.28319	2.53165	0.0113527	0.02535	TRUE	FALSE
FBgn0032138	2L	9708921	9711271	-	CG4364	0.254139	5.73638	9.67241e-09	4.54849e-08	FALSE	FALSE
FBgn0032139	2L	9729940	9730945	+	CG13116	1.33018	1.26865	0.204565	0.307852	FALSE	FALSE
FBgn0032140	2L	9736645	9737949	+	CG13117	-0.304092	-0.280209	0.779317	0.848654	FALSE	FALSE
FBgn0032143	2L	9767058	9768727	+	CG4017	1.45504	1.57813	0.114537	0.190309	FALSE	FALSE
FBgn0032144	2L	9769060	9770409	+	CG17633	0.0684284	3.82471	0.000130926	0.000407234	FALSE	FALSE
FBgn0032147	2L	9782384	9788499	+	IP3K1	0.823036	7.04832	1.81085e-12	1.07667e-11	TRUE	FALSE
FBgn0032149	2L	9790882	9791958	+	CG4036	-0.93099	-4.43536	9.19195e-06	3.29928e-05	FALSE	TRUE
FBgn0032150	2L	9791961	9793107	-	CG13123	-0.810976	-1.42241	0.154907	0.244553	FALSE	FALSE
FBgn0032151	2L	9793317	9886250	-	nAChRalpha6	2.41054	2.75586	0.00585381	0.0139176	TRUE	FALSE
FBgn0032153	2L	9890885	9891336	+	CG4537	-1.45798	-2.31461	0.0206342	0.0431024	FALSE	TRUE
FBgn0032154	2L	9891255	9893446	-	mtDNA-helicase	0.175365	0.719006	0.472137	0.59336	FALSE	FALSE
FBgn0032156	2L	9903279	9908633	-	CG13124	0.0102307	0.203711	0.838579	0.891233	FALSE	FALSE
FBgn0032157	2L	9908830	9912608	-	Etl1	-0.345426	-2.83788	0.00454138	0.0110511	FALSE	FALSE
FBgn0032160	2L	9918618	9920120	+	CG4598	-0.605265	-5.585	2.33706e-08	1.0646e-07	FALSE	FALSE
FBgn0032161	2L	9920160	9921459	+	CG4594	0.0210004	0.135636	0.892109	0.928042	FALSE	FALSE
FBgn0032162	2L	9921633	9922860	+	CG4592	-1.23848	-5.44132	5.28871e-08	2.34232e-07	FALSE	TRUE
FBgn0032166	2L	9938863	9943058	+	CG4619	0.899666	17.2684	8.14319e-67	1.81728e-65	TRUE	FALSE
FBgn0032167	2L	9940773	9947648	-	CG5853	0.901592	26.9974	1.58598e-160	7.92505e-159	TRUE	FALSE
FBgn0032168	2L	9952072	9954181	-	CG13126	-0.164538	-0.725757	0.467988	0.589176	FALSE	FALSE
FBgn0032169	2L	9954325	9956176	+	CG4709	-0.209199	-0.736219	0.461598	0.582726	FALSE	FALSE
FBgn0032170	2L	9957132	9960168	+	CG4658	-0.280836	-4.70364	2.55562e-06	9.61747e-06	FALSE	FALSE
FBgn0032171	2L	9956175	9957237	-	CG5846	-1.21723	-4.20847	2.57103e-05	8.77082e-05	FALSE	TRUE
FBgn0032172	2L	9959248	9963949	-	CG5850	-0.227238	-1.9984	0.0456737	0.0865645	FALSE	FALSE
FBgn0032178	2L	10060816	10063925	+	Spn31A	0.436995	1.00596	0.314437	0.433728	FALSE	FALSE
FBgn0032184	2L	10122129	10122771	-	CG13135	-2.94948	-1.85712	0.0632947	0.11492	FALSE	FALSE
FBgn0032187	2L	10144776	10156407	+	CG4839	0.188792	5.72685	1.02313e-08	4.79758e-08	FALSE	FALSE
FBgn0032188	2L	10172702	10174090	+	CG13137	-0.45943	-0.274466	0.783727	0.851439	FALSE	FALSE
FBgn0032189	2L	10199401	10200974	-	Ripalpha	0.643823	2.37445	0.017575	0.037357	FALSE	FALSE
FBgn0032191	2L	10204757	10206961	-	CG5734	-0.934561	-7.89286	2.95333e-15	2.0228e-14	FALSE	TRUE
FBgn0032192	2L	10207085	10209744	-	CG5731	1.64008	1.1234	0.261269	0.37413	FALSE	FALSE
FBgn0032193	2L	10209853	10210681	-	CG5727	0.0868652	0.348859	0.727195	0.8104	FALSE	FALSE
FBgn0032194	2L	10211170	10213721	+	CG4901	0.233174	1.65487	0.0979503	0.16652	FALSE	FALSE
FBgn0032195	2L	10222657	10224447	+	CG4908	-0.303589	-1.56576	0.117404	0.194232	FALSE	FALSE
FBgn0032196	2L	10224457	10226808	-	CG5708	-0.520618	-3.19827	0.00138254	0.00369095	FALSE	FALSE
FBgn0032197	2L	10227760	10231692	-	CG5694	0.698995	6.67032	2.55239e-11	1.42748e-10	FALSE	FALSE
FBgn0032198	2L	10232507	10234450	+	eEF1delta	0.162485	3.12222	0.00179495	0.00470792	FALSE	FALSE
FBgn0032200	2L	10254610	10255891	-	CG5676	-0.377369	-2.91755	0.00352788	0.00877999	FALSE	FALSE
FBgn0032202	2L	10264125	10265229	+	CG18619	-1.11055	-8.13471	4.12936e-16	2.94409e-15	FALSE	TRUE
FBgn0032204	2L	10266703	10268748	+	CG4953	-0.383892	-2.24431	0.0248126	0.0508598	FALSE	FALSE
FBgn0032205	2L	10268872	10269904	+	CG4957	-0.191375	-0.763789	0.444993	0.56794	FALSE	FALSE
FBgn0032208	2L	10281943	10292365	-	CG5604	0.185497	4.34576	1.38796e-05	4.8812e-05	FALSE	FALSE
FBgn0032209	2L	10292679	10295385	-	Hand	-0.230363	-1.36305	0.172866	0.267661	FALSE	FALSE
FBgn0032210	2L	10295859	10299847	-	CYLD	0.123677	1.37844	0.168067	0.261486	FALSE	FALSE
FBgn0032211	2L	10299977	10302018	-	CG13138	2.82742	2.68888	0.00716929	0.0167303	TRUE	FALSE
FBgn0032213	2L	10304069	10306594	-	CG5390	-0.054558	-0.0687256	0.945208	0.963654	FALSE	FALSE
FBgn0032214	2L	10306922	10308045	+	CG4968	-0.425562	-3.35682	0.000788431	0.00218506	FALSE	FALSE
FBgn0032216	2L	10312265	10314396	-	CG5384	0.0200187	0.323763	0.746117	0.825087	FALSE	FALSE
FBgn0032217	2L	10314792	10317569	+	CG4972	0.380921	6.78535	1.15803e-11	6.61163e-11	FALSE	FALSE
FBgn0032218	2L	10317497	10323102	-	CG5381	0.523653	9.27977	1.69851e-20	1.43854e-19	FALSE	FALSE
FBgn0032219	2L	10322476	10324990	+	CG4995	2.39315	0.750591	0.452899	1	FALSE	FALSE
FBgn0032221	2L	10328200	10331116	-	CG5375	0.698924	0.699919	0.483978	0.604604	FALSE	FALSE
FBgn0032222	2L	10331471	10333129	+	CG5037	-0.467924	-4.98949	6.05391e-07	2.41003e-06	FALSE	FALSE
FBgn0032223	2L	10333734	10339185	+	GATAd	-0.209085	-2.21793	0.0265596	0.053893	FALSE	FALSE
FBgn0032224	2L	10342594	10344223	+	Sps2	0.269014	2.15388	0.0312497	0.0622449	FALSE	FALSE
FBgn0032225	2L	10344442	10347706	+	CG5022	2.04605	4.19016	2.78756e-05	9.47572e-05	TRUE	FALSE
FBgn0032229	2L	10356795	10358078	+	CG5045	-0.0419009	-0.494541	0.620924	0.724055	FALSE	FALSE
FBgn0032230	2L	10364471	10366410	+	lft	0.278933	0.354113	0.723254	0.807953	FALSE	FALSE
FBgn0032231	2L	10366692	10367946	+	CG5056	-0.223586	-1.66219	0.0964753	0.164485	FALSE	FALSE
FBgn0032233	2L	10376168	10379905	+	dpr19	1.62952	1.79208	0.0731195	0.129726	FALSE	FALSE
FBgn0032234	2L	10380103	10382864	+	gny	-0.534363	-3.85937	0.000113678	0.000357163	FALSE	FALSE
FBgn0032235	2L	10382263	10384723	+	CG5096	-0.0856652	-3.71299	0.000204824	0.000620299	FALSE	FALSE
FBgn0032236	2L	10386662	10387652	+	mRpS7	0.280372	3.36499	0.000765477	0.00212709	FALSE	FALSE
FBgn0032240	2L	10403197	10405203	-	CG17768	-1.75306	-8.56697	1.06243e-17	8.15662e-17	FALSE	TRUE
FBgn0032242	2L	10410537	10413463	-	CG5355	0.10014	2.43019	0.0150909	0.0326876	FALSE	FALSE
FBgn0032243	2L	10414017	10418991	+	Klp31E	-0.116274	-0.8328	0.404957	0.529184	FALSE	FALSE
FBgn0032244	2L	10419190	10420612	+	RfC3	-0.753517	-2.24795	0.0245796	0.0504453	FALSE	TRUE
FBgn0032246	2L	10423291	10425482	+	CG5168	-0.11369	-1.58066	0.113956	0.189454	FALSE	FALSE
FBgn0032247	2L	10428829	10429988	+	CG5188	-0.624082	-2.57127	0.0101327	0.0228928	FALSE	FALSE
FBgn0032248	2L	10429920	10430918	-	Bug22	-0.450057	-2.03979	0.0413715	0.079552	FALSE	FALSE
FBgn0032249	2L	10432687	10435656	-	CG5337	0.116954	0.40874	0.68273	0.776201	FALSE	FALSE
FBgn0032250	2L	10435995	10437316	+	holn1	-0.488679	-2.46202	0.0138158	0.0302217	FALSE	FALSE
FBgn0032251	2L	10439440	10441047	+	Nse4	-0.58498	-1.83992	0.0657803	0.118918	FALSE	FALSE
FBgn0032252	2L	10442534	10450080	+	loh	-0.15204	-0.640798	0.521654	0.637398	FALSE	FALSE
FBgn0032253	2L	10452677	10457241	-	CG5322	-0.207298	-7.04127	1.90502e-12	1.13208e-11	FALSE	FALSE
FBgn0032256	2L	10477073	10482975	+	RluA-2	0.783454	3.41229	0.000644202	0.00181244	TRUE	FALSE
FBgn0032258	2L	10485538	10488622	-	CG7456	-0.461338	-4.68998	2.73236e-06	1.02591e-05	FALSE	FALSE
FBgn0032259	2L	10488694	10490461	+	CG6144	0.133751	0.675128	0.499594	0.618789	FALSE	FALSE
FBgn0032260	2L	10489900	10491454	-	CG13144	1.82836	3.77327	0.000161122	0.000494864	TRUE	FALSE
FBgn0032261	2L	10507081	10508032	+	CG6094	-1.38256	-7.7003	1.35751e-14	9.05507e-14	FALSE	TRUE
FBgn0032262	2L	10507859	10510453	-	CG7384	2.56439	6.19571	5.80238e-10	2.96781e-09	TRUE	FALSE
FBgn0032264	2L	10527572	10531778	+	Lip4	-0.466605	-6.98727	2.80284e-12	1.65365e-11	FALSE	FALSE
FBgn0032265	2L	10531821	10533647	+	CG18301	0.336049	0.387424	0.698442	0.788062	FALSE	FALSE
FBgn0032266	2L	10534322	10536587	+	CG18302	3.40279	2.60652	0.00914665	0.0208287	TRUE	FALSE
FBgn0032268	2L	10567255	10568012	+	CG6138	-0.998022	-0.747638	0.454678	0.577098	FALSE	FALSE
FBgn0032269	2L	10575860	10577792	-	w-cup	-1.59308	-0.83985	0.400992	0.525105	FALSE	FALSE
FBgn0032271	2L	10629352	10638471	-	CG7329	2.3526	1.12927	0.258783	0.371357	FALSE	FALSE
FBgn0032283	2L	10686124	10687066	-	CG7296	-1.00567	-2.99223	0.00276947	0.00702794	FALSE	TRUE
FBgn0032284	2L	10688734	10689271	-	CG7294	-1.14013	-0.455289	0.648901	1	FALSE	FALSE
FBgn0032285	2L	10692940	10694103	-	CG17108	2.2253	1.41713	0.156445	0.246474	FALSE	FALSE
FBgn0032290	2L	10728978	10730302	+	CG6443	-0.649752	-4.60575	4.10981e-06	1.52122e-05	FALSE	FALSE
FBgn0032291	2L	10730255	10731356	+	CG17118	1.44695	0.970473	0.331811	0.453826	FALSE	FALSE
FBgn0032292	2L	10731400	10732423	-	CG6750	-0.159577	-1.66479	0.0959548	0.16367	FALSE	FALSE
FBgn0032293	2L	10732653	10733307	+	Dpy-30L1	0.0301735	0.175408	0.860759	0.905842	FALSE	FALSE
FBgn0032294	2L	10736319	10737043	-	Vha16-5	0.189292	0.0958498	0.92364	1	FALSE	FALSE
FBgn0032295	2L	10737345	10740762	+	CG12299	-0.471929	-2.03119	0.0422358	0.0810649	FALSE	FALSE
FBgn0032296	2L	10740782	10743935	-	CG6729	-0.377243	-2.78105	0.00541838	0.012979	FALSE	FALSE
FBgn0032297	2L	10744075	10756325	-	CG17124	0.366331	2.26365	0.0235957	0.0486519	FALSE	FALSE
FBgn0032298	2L	10768234	10769952	-	CG6724	0.250523	1.753	0.0796021	0.139419	FALSE	FALSE
FBgn0032305	2L	10837732	10842597	-	CG6700	-0.0506971	-0.619212	0.535777	0.650505	FALSE	FALSE
FBgn0032321	2L	10970443	10972093	+	YL-1	-0.39998	-2.16233	0.0305924	0.0610972	FALSE	FALSE
FBgn0032322	2L	10972280	10973408	+	CG16743	-1.23037	-1.59945	0.109721	0.183208	FALSE	FALSE
FBgn0032329	2L	11009821	11011086	-	Art8	0.213311	0.695955	0.486457	0.607041	FALSE	FALSE
FBgn0032330	2L	11013206	11066998	-	Samuel	0.273429	4.15145	3.30376e-05	0.000111024	FALSE	FALSE
FBgn0032331	2L	11016995	11018778	+	CG14913	0.825808	1.22904	0.219058	0.325275	FALSE	FALSE
FBgn0032336	2L	11076165	11081399	-	AstC	0.22533	5.07014	3.97524e-07	1.60985e-06	FALSE	FALSE
FBgn0032337	2L	11083459	11085229	-	AstCC	1.29208	1.1031	0.269985	0.384121	FALSE	FALSE
FBgn0032338	2L	11086721	11090973	+	CG16854	2.25102	5.69325	1.24643e-08	5.79263e-08	TRUE	FALSE
FBgn0032339	2L	11091444	11095096	+	CG4705	-0.441777	-2.87626	0.00402415	0.00989295	FALSE	FALSE
FBgn0032341	2L	11100963	11106645	-	Reps	-0.501829	-4.08475	4.41238e-05	0.000146185	FALSE	FALSE
FBgn0032343	2L	11110557	11113061	-	CG6201	0.79094	4.64725	3.36392e-06	1.25524e-05	TRUE	FALSE
FBgn0032345	2L	11120642	11121714	-	CG14921	1.73571	1.59957	0.109695	0.183191	FALSE	FALSE
FBgn0032346	2L	11122574	11123567	-	Csl4	-0.129416	-0.394942	0.692886	0.783772	FALSE	FALSE
FBgn0032348	2L	11130737	11136003	+	CG4751	0.255362	1.96596	0.049303	0.0926033	FALSE	FALSE
FBgn0032350	2L	11151506	11155721	-	CG6287	-0.840033	-17.512	1.16096e-68	2.64741e-67	FALSE	TRUE
FBgn0032354	2L	11179032	11180430	+	CG4788	-0.762848	-1.81131	0.0700926	0.125264	FALSE	FALSE
FBgn0032358	2L	11280298	11281920	+	Ppt2	-0.191499	-1.26472	0.205973	0.309647	FALSE	FALSE
FBgn0032361	2L	11496804	11498948	-	CG6488	-0.514782	-4.01405	5.96863e-05	0.000194162	FALSE	FALSE
FBgn0032362	2L	11501715	11508649	+	spz4	-0.102354	-0.238214	0.811715	0.871059	FALSE	FALSE
FBgn0032363	2L	11508399	11517081	-	CG6509	0.109228	1.77996	0.0750833	0.132731	FALSE	FALSE
FBgn0032364	2L	11517391	11519783	+	CG4970	-0.921337	-0.288287	0.773127	1	FALSE	FALSE
FBgn0032373	2L	11738948	11744524	+	Vha100-5	0.286738	10.0981	5.63367e-24	5.37925e-23	FALSE	FALSE
FBgn0032377	2L	11792412	11794086	-	CG14937	2.66819	5.02609	5.00576e-07	2.01017e-06	TRUE	FALSE
FBgn0032378	2L	11810092	11813780	-	CycY	-0.224933	-2.49378	0.0126391	0.0279081	FALSE	FALSE
FBgn0032381	2L	11847226	11849169	+	Mal-B1	-4.00402	-20.3375	5.99571e-92	1.76237e-90	FALSE	TRUE
FBgn0032382	2L	11849958	11852881	+	Mal-B2	-1.01024	-2.08542	0.0370312	0.0721844	FALSE	TRUE
FBgn0032387	2L	11981591	11984380	+	CG16965	-0.215357	-4.36673	1.2612e-05	4.45998e-05	FALSE	FALSE
FBgn0032388	2L	11984327	11988039	-	CG6686	0.416526	4.6999	2.60293e-06	9.7859e-06	FALSE	FALSE
FBgn0032390	2L	11989936	11990979	+	dgt2	-0.731723	-1.92474	0.0542618	0.100651	FALSE	FALSE
FBgn0032391	2L	11990927	11992848	+	escl	-0.317331	-1.25278	0.210285	0.315058	FALSE	FALSE
FBgn0032393	2L	11999654	12001244	+	CG12264	-0.418268	-4.82177	1.42287e-06	5.4913e-06	FALSE	FALSE
FBgn0032394	2L	12001234	12002266	-	CG6746	-0.397612	-4.62503	3.7454e-06	1.39307e-05	FALSE	FALSE
FBgn0032395	2L	12014304	12020960	-	CG6734	0.226804	1.79772	0.0722214	0.128549	FALSE	FALSE
FBgn0032397	2L	12035984	12038511	-	Tom70	-0.0376213	-0.366683	0.713855	0.800879	FALSE	FALSE
FBgn0032398	2L	12038631	12040689	-	CG6766	-0.0299166	-0.591574	0.554136	0.666808	FALSE	FALSE
FBgn0032399	2L	12041054	12045200	-	CG6785	1.27815	5.25095	1.51315e-07	6.42194e-07	TRUE	FALSE
FBgn0032400	2L	12045343	12046118	-	CG6770	0.796279	36.0892	3.34616e-285	3.52821e-283	TRUE	FALSE
FBgn0032401	2L	12046711	12048918	-	Plzf	0.0794032	0.504191	0.614127	0.718315	FALSE	FALSE
FBgn0032402	2L	12049418	12052049	+	CG14945	0.581786	1.17203	0.241184	0.3515	FALSE	FALSE
FBgn0032404	2L	12056326	12058251	+	RpL7-like	0.696025	10.8476	2.0468e-27	2.17613e-26	FALSE	FALSE
FBgn0032405	2L	12063457	12066775	-	CG14946	0.341745	0.351267	0.725388	0.80884	FALSE	FALSE
FBgn0032407	2L	12091822	12095250	+	Pex19	-0.615859	-7.61436	2.65009e-14	1.73943e-13	FALSE	FALSE
FBgn0032408	2L	12095176	12096511	-	CG6712	0.616904	4.7975	1.60658e-06	6.17128e-06	FALSE	FALSE
FBgn0032409	2L	12097838	12100839	+	Ced-12	-0.0952788	-0.919076	0.358056	0.481358	FALSE	FALSE
FBgn0032414	2L	12114360	12129896	+	CG17211	1.60209	2.82917	0.00466695	0.0113326	TRUE	FALSE
FBgn0032415	2L	12130516	12133411	-	rho-6	-0.309459	-0.172687	0.862897	0.907096	FALSE	FALSE
FBgn0032420	2L	12171204	12172586	-	CG6583	-0.596452	-1.45783	0.144888	0.231117	FALSE	FALSE
FBgn0032421	2L	12172981	12174091	+	crok	-1.06957	-1.64227	0.100535	0.170219	FALSE	FALSE
FBgn0032422	2L	12175451	12177886	-	atilla	-0.653104	-1.69469	0.0901339	0.154983	FALSE	FALSE
FBgn0032424	2L	12356441	12357906	+	CG17010	0.0989321	0.148267	0.882132	0.920162	FALSE	FALSE
FBgn0032428	2L	12424904	12426440	+	CG6405	0.53493	1.0693	0.284936	0.401073	FALSE	FALSE
FBgn0032429	2L	12426631	12427709	-	CG5446	-0.202556	-1.97829	0.047896	0.0901816	FALSE	FALSE
FBgn0032430	2L	12428028	12430021	+	CG6388	0.250325	1.93572	0.0529022	0.0985421	FALSE	FALSE
FBgn0032431	2L	12429827	12430892	-	CG5435	2.76076	1.70002	0.089127	0.153712	FALSE	FALSE
FBgn0032433	2L	12441401	12445924	-	Oatp33Ea	0.27502	8.47284	2.39479e-17	1.81074e-16	FALSE	FALSE
FBgn0032434	2L	12446080	12448132	-	CG5421	1.44364	0.897208	0.369608	0.493598	FALSE	FALSE
FBgn0032435	2L	12448484	12452047	+	Oatp33Eb	-0.189873	-7.11489	1.12002e-12	6.74302e-12	FALSE	FALSE
FBgn0032436	2L	12451945	12453242	-	CG5418	2.60549	13.7306	6.65451e-43	9.98437e-42	TRUE	FALSE
FBgn0032437	2L	12453664	12454951	+	CR17024	3.24868	24.039	1.0888e-127	4.39073e-126	TRUE	FALSE
FBgn0032439	2L	12610517	12646356	-	Ref2	0.864753	0.936013	0.349267	0.472362	FALSE	FALSE
FBgn0032442	2L	12667248	12669714	-	CG15485	-0.802375	-0.711912	0.476519	0.597495	FALSE	FALSE
FBgn0032444	2L	12690336	12692934	-	CG5525	-0.332831	-6.99947	2.56935e-12	1.51979e-11	FALSE	FALSE
FBgn0032445	2L	12692993	12693939	+	CG6153	0.0507127	0.257875	0.796503	0.860197	FALSE	FALSE
FBgn0032446	2L	12693872	12694988	-	CG5780	-0.125168	-0.275482	0.782946	0.851073	FALSE	FALSE
FBgn0032447	2L	12695033	12698917	+	PICK1	-0.156321	-0.195369	0.845104	0.894974	FALSE	FALSE
FBgn0032448	2L	12696426	12697323	-	CG5781	3.60049	3.6463	0.000266044	0.000792548	TRUE	FALSE
FBgn0032449	2L	12698918	12700746	-	CG17036	-0.0881276	-0.570222	0.568527	0.68028	FALSE	FALSE
FBgn0032450	2L	12700949	12704451	-	CG5776	0.374264	1.80913	0.0704307	0.125732	FALSE	FALSE
FBgn0032451	2L	12704725	12706683	+	spict	-0.800633	-16.7831	3.24308e-63	6.85161e-62	FALSE	TRUE
FBgn0032452	2L	12706799	12707711	-	CG15484	1.69187	1.23786	0.215767	0.321218	FALSE	FALSE
FBgn0032453	2L	12707661	12708680	+	CG6180	-1.51441	-26.4071	1.13713e-153	5.37819e-152	FALSE	TRUE
FBgn0032454	2L	12708792	12712952	-	CG5787	0.0953428	0.656848	0.511279	0.628597	FALSE	FALSE
FBgn0032455	2L	12713276	12721843	-	Pih1D1	0.228891	2.15071	0.031499	0.0626777	FALSE	FALSE
FBgn0032456	2L	12719045	12744807	+	MRP	-0.183501	-5.07476	3.8799e-07	1.5729e-06	FALSE	FALSE
FBgn0032464	2L	12978786	12981293	+	Vha68-3	2.1558	3.56333	0.000366178	0.0010676	TRUE	FALSE
FBgn0032465	2L	12993757	13000635	-	CG12404	-0.308318	-4.02012	5.81681e-05	0.000189438	FALSE	FALSE
FBgn0032467	2L	13013276	13019434	-	CG9934	-0.0439105	-0.568562	0.569654	0.680848	FALSE	FALSE
FBgn0032470	2L	13106807	13109468	+	CG5142	-2.51214	-1.26613	0.205465	0.309045	FALSE	FALSE
FBgn0032472	2L	13142445	13142903	-	CG9928	-0.176689	-0.169397	0.865484	0.908735	FALSE	FALSE
FBgn0032473	2L	13160527	13163153	+	CG5204	1.99296	1.81822	0.0690302	0.123635	FALSE	FALSE
FBgn0032474	2L	13163209	13166072	-	DnaJ-H	-0.93543	-8.01973	1.05976e-15	7.41314e-15	FALSE	TRUE
FBgn0032475	2L	13169649	13176785	-	Sfmbt	0.0722969	0.598181	0.549719	0.662881	FALSE	FALSE
FBgn0032476	2L	13177150	13178978	+	CG5439	-0.209893	-1.11994	0.262739	0.376	FALSE	FALSE
FBgn0032477	2L	13179247	13183495	+	CG5287	-0.0229808	-0.301293	0.763191	0.837201	FALSE	FALSE
FBgn0032478	2L	13183450	13184875	+	CG5458	1.58261	4.4918	7.06236e-06	2.56454e-05	TRUE	FALSE
FBgn0032479	2L	13183849	13191979	-	CG16974	-0.12205	-2.41714	0.0156429	0.0337495	FALSE	FALSE
FBgn0032480	2L	13192201	13197281	+	Edem2	-0.423828	-6.23183	4.61006e-10	2.38342e-09	FALSE	FALSE
FBgn0032481	2L	13197102	13203295	-	CG16972	0.171983	1.19579	0.231778	0.340381	FALSE	FALSE
FBgn0032482	2L	13203762	13210828	+	Pect	0.035308	0.67002	0.502845	0.621268	FALSE	FALSE
FBgn0032483	2L	13210773	13211814	-	CG15482	2.14037	3.64823	0.000264048	0.000787417	TRUE	FALSE
FBgn0032484	2L	13212335	13215350	-	kek4	2.1406	3.84166	0.000122203	0.000382068	TRUE	FALSE
FBgn0032485	2L	13216290	13219923	-	CG9426	-0.286349	-2.13085	0.0331011	0.0655125	FALSE	FALSE
FBgn0032486	2L	13219979	13221398	+	CG5705	-0.103505	-0.415894	0.677487	0.771233	FALSE	FALSE
FBgn0032487	2L	13221397	13222429	-	Ski6	-0.899459	-3.61786	0.00029705	0.000878764	FALSE	TRUE
FBgn0032488	2L	13222587	13224545	+	CG16812	-0.140493	-0.9209	0.357103	0.480302	FALSE	FALSE
FBgn0032495	2L	13246232	13250189	+	CG16820	0.286468	0.450134	0.652613	0.750499	FALSE	FALSE
FBgn0032499	2L	13286777	13289556	+	Uvrag	-0.430303	-3.69842	0.000216946	0.000654424	FALSE	FALSE
FBgn0032505	2L	13347773	13349020	+	CG16826	-0.798273	-26.1311	1.61485e-150	7.48367e-149	FALSE	TRUE
FBgn0032509	2L	13366447	13367410	+	CG6523	-0.600384	-8.35585	6.49609e-17	4.80126e-16	FALSE	FALSE
FBgn0032511	2L	13370103	13371110	-	CG9306	-0.162663	-2.8069	0.005002	0.0120773	FALSE	FALSE
FBgn0032512	2L	13371427	13373890	-	CG9305	0.841437	6.32264	2.57127e-10	1.35186e-09	TRUE	FALSE
FBgn0032513	2L	13374019	13376404	+	CG6565	0.513899	4.27522	1.9095e-05	6.59432e-05	FALSE	FALSE
FBgn0032514	2L	13376455	13378538	-	CG9302	-0.494903	-2.22945	0.0257843	0.0524957	FALSE	FALSE
FBgn0032515	2L	13382652	13385671	+	loqs	-0.700149	-4.75353	1.99899e-06	7.6074e-06	FALSE	TRUE
FBgn0032516	2L	13385848	13387312	-	CG9293	0.083817	0.399389	0.689606	0.781699	FALSE	FALSE
FBgn0032517	2L	13387571	13393959	+	CG7099	-0.40392	-1.87365	0.0609789	0.111367	FALSE	FALSE
FBgn0032518	2L	13393687	13395131	-	RpL24	-1.45838	-41.0749	0	0	FALSE	TRUE
FBgn0032521	2L	13398991	13411047	+	CG7110	0.444059	1.12981	0.258557	0.371121	FALSE	FALSE
FBgn0032524	2L	13444103	13445651	-	CG9267	-0.778136	-4.48923	7.14815e-06	2.59487e-05	FALSE	TRUE
FBgn0032530	2L	13541638	13542576	-	CG9263	0.967918	0.577384	0.56368	0.675182	FALSE	FALSE
FBgn0032535	2L	13909333	13911719	+	Ance-2	3.37121	9.26188	2.00873e-20	1.69752e-19	TRUE	FALSE
FBgn0032549	2L	14773814	14774981	-	CG4650	0.864091	1.82094	0.0686152	0.123043	FALSE	FALSE
FBgn0032577	2L	15916888	15917607	+	CG13244	1.04439	0.483527	0.628722	1	FALSE	FALSE
FBgn0032582	2L	16292010	16293025	-	CG13258	3.17251	2.54714	0.0108609	0.0243893	TRUE	FALSE
FBgn0032586	2L	16491540	16507621	+	Tpr2	0.140154	1.92719	0.0539561	0.1002	FALSE	FALSE
FBgn0032587	2L	16508078	16532877	-	CG5953	0.162265	3.52396	0.000425154	0.00122926	FALSE	FALSE
FBgn0032590	2L	16607370	16610037	+	CG4631	0.0534061	0.257191	0.797031	0.860363	FALSE	FALSE
FBgn0032593	2L	16663454	16676701	-	Trpgamma	-0.238693	-0.511192	0.609217	0.714462	FALSE	FALSE
FBgn0032595	2L	16730458	16731039	-	CG17996	-0.377962	-2.92153	0.00348314	0.00867803	FALSE	FALSE
FBgn0032596	2L	16731180	16732133	-	Prosbeta4	-0.543057	-7.11748	1.09919e-12	6.62455e-12	FALSE	FALSE
FBgn0032597	2L	16732550	16733624	+	CG17904	-0.975852	-8.70497	3.17663e-18	2.48023e-17	FALSE	TRUE
FBgn0032600	2L	16743405	16753704	+	CG17912	0.401084	5.37715	7.56744e-08	3.30192e-07	FALSE	FALSE
FBgn0032601	2L	16754336	16758283	+	yellow-b	1.21681	2.0976	0.0359403	0.0703563	TRUE	FALSE
FBgn0032602	2L	16758184	16760554	-	ppk17	0.308909	0.828082	0.407624	0.531762	FALSE	FALSE
FBgn0032603	2L	16791568	16793444	+	CG17928	-0.836261	-4.3002	1.70644e-05	5.92333e-05	FALSE	TRUE
FBgn0032609	2L	16802026	16821093	-	CG13280	2.63599	1.26071	0.207414	0.311568	FALSE	FALSE
FBgn0032612	2L	16832065	16834502	-	CG13282	-0.31605	-0.745406	0.456027	0.577851	FALSE	FALSE
FBgn0032613	2L	16835136	16837258	-	CG13283	3.4932	2.14045	0.0323185	0.0641181	TRUE	FALSE
FBgn0032614	2L	16842300	16848716	-	CG13284	0.655178	14.3619	8.97328e-47	1.45664e-45	FALSE	FALSE
FBgn0032615	2L	16860029	16861489	-	CG6012	-1.93291	-4.59128	4.40535e-06	1.62643e-05	FALSE	TRUE
FBgn0032618	2L	16879517	16886319	+	CG31743	0.631614	9.88144	5.01098e-23	4.60361e-22	FALSE	FALSE
FBgn0032620	2L	16900535	16902218	-	CG12288	-0.126703	-0.537086	0.591208	0.698761	FALSE	FALSE
FBgn0032629	2L	17187637	17260734	-	beat-IIIc	0.665267	1.84298	0.0653314	0.118189	FALSE	FALSE
FBgn0032633	2L	17367511	17384115	-	Lrch	-0.0804332	-1.38815	0.165092	0.257624	FALSE	FALSE
FBgn0032634	2L	17409698	17410406	-	Rpb11	-0.908666	-4.78691	1.69365e-06	6.49487e-06	FALSE	TRUE
FBgn0032635	2L	17410641	17413499	+	CG15141	0.154605	0.785109	0.43239	0.556615	FALSE	FALSE
FBgn0032637	2L	17452924	17458775	+	CG5050	1.24619	1.57364	0.11557	0.191559	FALSE	FALSE
FBgn0032638	2L	17454263	17455923	-	SPH93	3.22479	6.32772	2.48817e-10	1.30936e-09	TRUE	FALSE
FBgn0032639	2L	17456670	17458044	-	CG18563	3.21178	7.37371	1.65939e-13	1.04443e-12	TRUE	FALSE
FBgn0032640	2L	17471603	17474773	+	Sgt	-0.538098	-9.09734	9.25733e-20	7.65428e-19	FALSE	FALSE
FBgn0032642	2L	17481231	17482037	+	CG5110	-1.39361	-9.42614	4.25465e-21	3.67936e-20	FALSE	TRUE
FBgn0032643	2L	17481988	17484307	-	CG6453	-0.742198	-11.8908	1.32159e-32	1.60561e-31	FALSE	TRUE
FBgn0032644	2L	17484501	17485624	+	CG5131	-0.507729	-2.55242	0.0106977	0.0240652	FALSE	FALSE
FBgn0032645	2L	17497994	17498821	-	CG15142	-2.71164	-2.9502	0.00317573	0.00797436	FALSE	TRUE
FBgn0032646	2L	17499268	17501106	-	CG6412	-0.154747	-1.82708	0.0676872	0.121761	FALSE	FALSE
FBgn0032652	2L	17591315	17592299	-	CG6870	0.767177	0.397519	0.690985	0.78237	FALSE	FALSE
FBgn0032656	2L	17963379	17974868	+	CG5674	0.245916	1.99105	0.0464757	0.0878817	FALSE	FALSE
FBgn0032658	2L	17986399	17988619	+	CG5681	-0.0722799	-0.0486741	0.961179	0.974233	FALSE	FALSE
FBgn0032663	2L	18090737	18092256	-	CG15153	0.925167	0.580892	0.561313	0.673392	FALSE	FALSE
FBgn0032665	2L	18114547	18115220	+	CG15152	-0.929505	-14.1929	1.01359e-45	1.60236e-44	FALSE	TRUE
FBgn0032666	2L	18119995	18129862	+	CG5758	0.963838	6.53423	6.39365e-11	3.4925e-10	TRUE	FALSE
FBgn0032668	2L	18153123	18154516	+	CG17681	-1.4442	-4.16888	3.061e-05	0.000103349	FALSE	TRUE
FBgn0032669	2L	18154851	18155942	+	CG15155	-0.496457	-1.64218	0.100553	0.170225	FALSE	FALSE
FBgn0032670	2L	18156043	18157162	+	CG5783	-0.600375	-1.29355	0.195821	0.296675	FALSE	FALSE
FBgn0032671	2L	18157110	18159272	-	CG7200	-0.397129	-2.32292	0.0201833	0.0422911	FALSE	FALSE
FBgn0032680	2L	18454649	18455419	+	Ntf-2r	2.5045	1.26981	0.204152	0.307432	FALSE	FALSE
FBgn0032681	2L	18472964	18484513	-	CG10283	-0.595782	-4.46968	7.83384e-06	2.83038e-05	FALSE	FALSE
FBgn0032682	2L	18485417	18488021	+	CG10176	-1.51511	-5.29509	1.18956e-07	5.10136e-07	FALSE	TRUE
FBgn0032683	2L	18487747	18503978	-	kon	-0.614622	-4.15249	3.28875e-05	0.000110584	FALSE	FALSE
FBgn0032684	2L	18509560	18513512	+	CG10178	-0.617447	-7.68849	1.48886e-14	9.89674e-14	FALSE	FALSE
FBgn0032685	2L	18517487	18531967	+	CG10211	0.0611391	0.118626	0.905572	0.937906	FALSE	FALSE
FBgn0032688	2L	18590891	18595429	+	CG15160	0.199456	1.24032	0.214856	0.320278	FALSE	FALSE
FBgn0032689	2L	18599755	18605249	-	CG10413	0.0500913	0.91667	0.359316	0.482601	FALSE	FALSE
FBgn0032690	2L	18606832	18609550	+	CG10333	-0.0644802	-0.537437	0.590966	0.698547	FALSE	FALSE
FBgn0032691	2L	18609576	18612249	-	Atac2	0.0916234	0.374411	0.708099	0.796377	FALSE	FALSE
FBgn0032692	2L	18614339	18616106	-	CG15161	2.47556	1.77689	0.0755863	0.133504	FALSE	FALSE
FBgn0032693	2L	18651058	18653010	-	Cyp310a1	-1.91086	-2.92981	0.00339174	0.00846867	FALSE	TRUE
FBgn0032694	2L	18617256	18661776	+	MESR3	-0.284888	-6.72399	1.76812e-11	9.99066e-11	FALSE	FALSE
FBgn0032698	2L	18689528	18690906	+	CG10336	-0.986782	-1.92136	0.0546863	0.101356	FALSE	FALSE
FBgn0032699	2L	18690904	18695602	-	CG10383	-0.746568	-11.0321	2.67596e-28	2.90688e-27	FALSE	TRUE
FBgn0032700	2L	18695664	18698571	+	CG10338	-0.20568	-0.738106	0.46045	0.581848	FALSE	FALSE
FBgn0032701	2L	18698714	18700645	+	CG10341	0.642298	5.11579	3.12427e-07	1.27966e-06	FALSE	FALSE
FBgn0032702	2L	18700606	18703105	-	CG10376	-0.746362	-7.00904	2.39957e-12	1.42083e-11	FALSE	TRUE
FBgn0032703	2L	18703473	18704454	+	CG10343	-0.671554	-5.62565	1.84815e-08	8.49291e-08	FALSE	FALSE
FBgn0032704	2L	18704570	18705703	-	Jwa	-0.705821	-18.8141	5.78792e-79	1.48483e-77	FALSE	TRUE
FBgn0032705	2L	18708846	18711297	+	Grip71	-0.0357349	-0.0735999	0.941329	0.961234	FALSE	FALSE
FBgn0032706	2L	18711071	18713748	-	Irk3	-1.75679	-5.23882	1.61611e-07	6.83619e-07	FALSE	TRUE
FBgn0032713	2L	18823548	18826716	+	CG17323	0.680387	2.61424	0.00894274	0.0204048	FALSE	FALSE
FBgn0032715	2L	18829012	18831153	-	CG17597	-0.655666	-15.2639	1.33066e-52	2.37105e-51	FALSE	FALSE
FBgn0032717	2L	18833710	18839679	-	CG10600	0.502847	12.2025	3.01333e-34	3.80574e-33	FALSE	FALSE
FBgn0032719	2L	18845184	18855110	+	CG17321	0.685156	1.88081	0.0599981	0.109855	FALSE	FALSE
FBgn0032720	2L	18858028	18859248	-	mRpL13	-0.514666	-3.34478	0.000823487	0.0022729	FALSE	FALSE
FBgn0032721	2L	18855126	18859248	-	CG10602	0.124219	2.66808	0.00762859	0.0176694	FALSE	FALSE
FBgn0032723	2L	18916347	18943960	-	ssp3	-0.180668	-1.17382	0.240467	0.350633	FALSE	FALSE
FBgn0032724	2L	18948884	18950973	+	CG10428	-0.0646281	-0.329611	0.741694	0.821697	FALSE	FALSE
FBgn0032725	2L	18951006	18951837	-	Nedd8	-0.090121	-0.805601	0.420473	0.545182	FALSE	FALSE
FBgn0032726	2L	18952206	18954431	-	CG10621	0.425714	3.57907	0.000344816	0.00100916	FALSE	FALSE
FBgn0032727	2L	18955481	18957311	-	CG10623	-0.126347	-1.69031	0.0909682	0.156208	FALSE	FALSE
FBgn0032728	2L	18969028	18972004	+	Tango6	-0.162935	-0.910271	0.362679	0.48638	FALSE	FALSE
FBgn0032729	2L	18971993	18974448	-	CG10639	-0.343196	-3.6792	0.000233967	0.000702019	FALSE	FALSE
FBgn0032730	2L	18974710	18978187	+	CG10431	-0.616403	-1.51031	0.130964	0.212325	FALSE	FALSE
FBgn0032731	2L	18977519	18987280	-	Swip-1	-0.170956	-1.55237	0.120574	0.198647	FALSE	FALSE
FBgn0032732	2L	18987707	18988331	+	CG15168	-0.532374	-3.49415	0.000475582	0.00136476	FALSE	FALSE
FBgn0032733	2L	18988268	18990233	-	CG15170	0.058348	0.742072	0.458044	0.579513	FALSE	FALSE
FBgn0032734	2L	18991020	18992409	+	CG15169	0.691489	2.08787	0.0368098	0.0718259	FALSE	FALSE
FBgn0032741	2L	19027710	19030780	+	Side	0.529461	0.187239	0.851474	1	FALSE	FALSE
FBgn0032744	2L	19043535	19045148	-	Ttc19	-0.192637	-0.933118	0.350759	0.473989	FALSE	FALSE
FBgn0032746	2L	19049076	19049884	+	CG10470	-0.612012	-5.54393	2.9576e-08	1.33773e-07	FALSE	FALSE
FBgn0032748	2L	19054078	19058821	+	CG10492	0.449197	4.2516	2.12249e-05	7.29044e-05	FALSE	FALSE
FBgn0032749	2L	19059129	19063132	+	Phlpp	2.69712	3.6143	0.00030116	0.000890235	TRUE	FALSE
FBgn0032750	2L	19063295	19064726	+	CG10495	-0.0569965	-0.154824	0.87696	0.915931	FALSE	FALSE
FBgn0032751	2L	19064929	19069673	+	CG17343	-0.344082	-0.929368	0.352698	0.475863	FALSE	FALSE
FBgn0032752	2L	19064832	19069851	-	CG10702	0.501593	1.71049	0.0871745	0.150797	FALSE	FALSE
FBgn0032754	2L	19077276	19079028	-	CG10700	1.97413	1.81441	0.0696148	0.124546	FALSE	FALSE
FBgn0032763	2L	19179749	19181702	-	CG17568	-0.188225	-0.395591	0.692407	0.78356	FALSE	FALSE
FBgn0032770	2L	19364375	19365470	+	CG13086	-0.525525	-5.93676	2.90708e-09	1.41453e-08	FALSE	FALSE
FBgn0032771	2L	19370445	19372711	+	CG17349	0.305463	0.458379	0.64668	0.74544	FALSE	FALSE
FBgn0032772	2L	19380930	19383093	+	CG17350	1.65307	0.521021	0.602352	1	FALSE	FALSE
FBgn0032773	2L	19383138	19386205	-	fon	2.43508	5.81575	6.03615e-09	2.88216e-08	TRUE	FALSE
FBgn0032774	2L	19387050	19390075	-	CG17549	0.317424	4.02675	5.6552e-05	0.00018454	FALSE	FALSE
FBgn0032775	2L	19390370	19398493	-	CG17544	-0.211609	-6.77902	1.20991e-11	6.90101e-11	FALSE	FALSE
FBgn0032779	2L	19424050	19429224	+	CG16771	0.298697	5.382	7.36633e-08	3.21784e-07	FALSE	FALSE
FBgn0032780	2L	19424050	19430270	+	CG13085	0.781401	3.72017	0.00019909	0.00060389	TRUE	FALSE
FBgn0032781	2L	19430643	19432444	+	CG9987	-0.408954	-3.66892	0.000243579	0.000729593	FALSE	FALSE
FBgn0032782	2L	19432574	19435841	+	Rab9	-1.62266	-13.2667	3.61312e-40	5.15845e-39	FALSE	TRUE
FBgn0032783	2L	19435850	19442727	-	CG10237	1.1747	2.51923	0.0117613	0.0261627	TRUE	FALSE
FBgn0032785	2L	19454256	19457723	+	CG10026	-0.350303	-0.271168	0.786262	0.853306	FALSE	FALSE
FBgn0032787	2L	19482232	19484705	-	CG10195	-0.767212	-5.70477	1.16504e-08	5.43195e-08	FALSE	TRUE
FBgn0032789	2L	19487490	19488691	+	CG13083	0.434829	0.187982	0.850891	1	FALSE	FALSE
FBgn0032790	2L	19488682	19490104	-	CG10194	0.0081919	0.0517063	0.958763	0.972384	FALSE	FALSE
FBgn0032791	2L	19490262	19491679	+	CG18094	-0.141781	-0.588961	0.555888	0.668496	FALSE	FALSE
FBgn0032793	2L	19491647	19493253	-	CG10189	-0.00531031	-0.0218255	0.982587	0.988089	FALSE	FALSE
FBgn0032796	2L	19502335	19508764	-	CG10188	0.631547	4.41779	9.97143e-06	3.5657e-05	FALSE	FALSE
FBgn0032798	2L	19518824	19525453	+	CG10132	1.66671	8.60531	7.611e-18	5.87069e-17	TRUE	FALSE
FBgn0032799	2L	19525434	19526368	-	CG10166	-0.451152	-5.60586	2.0722e-08	9.48839e-08	FALSE	FALSE
FBgn0032800	2L	19526686	19532985	+	CG10137	0.371645	1.326	0.184839	0.282795	FALSE	FALSE
FBgn0032801	2L	19526910	19530305	-	CG10165	-0.500924	-6.37694	1.80665e-10	9.60844e-10	FALSE	FALSE
FBgn0032803	2L	19538425	19539740	+	CG13082	1.82792	2.81336	0.0049027	0.011855	TRUE	FALSE
FBgn0032804	2L	19540607	19541540	+	CG13081	4.08957	3.15661	0.00159612	0.00421803	TRUE	FALSE
FBgn0032805	2L	19545376	19546959	-	CG10337	-0.759335	-9.33396	1.01992e-20	8.70872e-20	FALSE	TRUE
FBgn0032809	2L	19563930	19565158	+	CG13078	1.50955	20.49	2.64324e-93	7.87013e-92	TRUE	FALSE
FBgn0032810	2L	19565863	19567359	+	CG13077	1.48692	7.98419	1.4145e-15	9.8288e-15	TRUE	FALSE
FBgn0032811	2L	19579093	19580351	-	CG10268	-0.585405	-1.60561	0.10836	0.181384	FALSE	FALSE
FBgn0032812	2L	19580612	19582474	-	Hakai	-0.351801	-2.16259	0.0305724	0.0610819	FALSE	FALSE
FBgn0032813	2L	19582823	19583990	-	CG10262	-0.528367	-1.61879	0.105492	0.17715	FALSE	FALSE
FBgn0032814	2L	19584235	19586440	+	CG10366	0.377214	2.62001	0.0087926	0.0201141	FALSE	FALSE
FBgn0032815	2L	19732080	19735980	-	CG10462	0.407513	4.07462	4.60893e-05	0.00015217	FALSE	FALSE
FBgn0032816	2L	19736044	19737088	+	Nf-YB	-0.871794	-3.07301	0.00211913	0.0054817	FALSE	TRUE
FBgn0032817	2L	19742817	19756904	-	CG10631	0.177695	1.5485	0.121502	0.199894	FALSE	FALSE
FBgn0032818	2L	19757245	19758615	-	CG10628	-0.28297	-1.27491	0.20234	0.305103	FALSE	FALSE
FBgn0032819	2L	19758879	19760986	+	CG10463	-0.103122	-0.549603	0.582592	0.691065	FALSE	FALSE
FBgn0032820	2L	19761587	19764136	-	fbp	-0.693856	-5.96416	2.45898e-09	1.20311e-08	FALSE	FALSE
FBgn0032821	2L	19774874	19791882	-	CdGAPr	-0.29972	-3.17841	0.00148086	0.00393514	FALSE	FALSE
FBgn0032822	2L	19792104	19792782	+	CG10466	0.0543927	0.120668	0.903954	0.936803	FALSE	FALSE
FBgn0032833	2L	19958713	19960065	+	CoIV	-0.236573	-6.94965	3.66198e-12	2.15389e-11	FALSE	FALSE
FBgn0032834	2L	19961758	19962352	-	CG13965	3.95739	2.78871	0.00529188	0.0126946	TRUE	FALSE
FBgn0032835	2L	19962679	19963844	+	CG16772	3.22126	6.72006	1.81647e-11	1.02487e-10	TRUE	FALSE
FBgn0032836	2L	19964136	19965702	+	CG10680	5.4686	5.26921	1.3701e-07	5.8429e-07	TRUE	FALSE
FBgn0032839	2L	20024975	20025811	-	CG10659	0.0704999	0.474431	0.635192	0.736508	FALSE	FALSE
FBgn0032840	2L	20027915	20056373	+	sNPF	-0.938222	-2.09038	0.0365835	0.0714329	FALSE	TRUE
FBgn0032843	2L	20070081	20072195	-	CG10730	0.372751	0.531082	0.595362	0.702155	FALSE	FALSE
FBgn0032845	2L	20089636	20091348	-	CG10747	-0.303914	-1.99382	0.0461715	0.0874072	FALSE	FALSE
FBgn0032846	2L	20091435	20093152	+	CG10721	-1.0853	-4.37589	1.20937e-05	4.28199e-05	FALSE	TRUE
FBgn0032847	2L	20093088	20093849	-	Taf13	-0.10248	-0.64474	0.519096	0.635183	FALSE	FALSE
FBgn0032848	2L	20093972	20096253	+	nesd	-0.754401	-1.99153	0.0464229	0.0878109	FALSE	TRUE
FBgn0032849	2L	20096329	20097253	-	mRpS18B	-0.545483	-3.81174	0.000137989	0.000427124	FALSE	FALSE
FBgn0032850	2L	20097581	20103375	+	Kua	-0.0976821	-0.660648	0.508838	0.626602	FALSE	FALSE
FBgn0032851	2L	20103386	20104150	-	CG13970	0.210435	0.0716036	0.942917	1	FALSE	FALSE
FBgn0032856	2L	20376981	20382356	-	CG16798	2.38942	9.06576	1.23738e-19	1.01944e-18	TRUE	FALSE
FBgn0032857	2L	20385293	20414800	-	CG10947	0.0983101	0.764955	0.444298	0.567202	FALSE	FALSE
FBgn0032858	2L	20415173	20416918	-	CG10949	-0.0710294	-0.410101	0.681732	0.775219	FALSE	FALSE
FBgn0032859	2L	20417057	20423027	+	Arpc2	0.0919431	2.51233	0.0119937	0.0266246	FALSE	FALSE
FBgn0032860	2L	20423106	20424660	-	CG15130	-0.186512	-0.130139	0.896456	0.931071	FALSE	FALSE
FBgn0032863	2L	20459342	20461729	+	Cdc23	-0.290468	-1.13891	0.254743	0.366795	FALSE	FALSE
FBgn0032864	2L	20461585	20463444	-	CG2493	-0.463956	-1.49429	0.135099	0.217983	FALSE	FALSE
FBgn0032869	2L	20642306	20643244	-	CG17470	1.86016	1.45792	0.144862	0.231107	FALSE	FALSE
FBgn0032870	2L	20645822	20647381	+	CG2608	-0.337654	-2.22281	0.0262286	0.0533437	FALSE	FALSE
FBgn0032871	2L	20650189	20650898	+	CG2611	-1.04466	-3.99617	6.43748e-05	0.000208764	FALSE	TRUE
FBgn0032873	2L	20656426	20659218	+	CG2614	0.544932	2.4766	0.013264	0.0291423	FALSE	FALSE
FBgn0032876	2L	20678921	20681846	-	Cen	-0.49914	-2.05702	0.039684	0.0766916	FALSE	FALSE
FBgn0032877	2L	20682368	20683629	+	CG2617	-0.745238	-1.19262	0.233019	0.341724	FALSE	FALSE
FBgn0032879	2L	20727151	20730282	-	CG9317	-0.563804	-0.596621	0.550761	0.663711	FALSE	FALSE
FBgn0032880	2L	20730416	20734309	-	CG9318	0.0736396	1.51563	0.129612	0.210668	FALSE	FALSE
FBgn0032881	2L	20750934	20752341	-	CG9319	-0.772727	-6.05409	1.41215e-09	7.01377e-09	FALSE	TRUE
FBgn0032882	2L	20752476	20754655	+	Ns4	-0.521278	-5.00393	5.61726e-07	2.24476e-06	FALSE	FALSE
FBgn0032883	2L	20754579	20757985	-	CG9323	0.0163499	0.111465	0.911248	0.941611	FALSE	FALSE
FBgn0032884	2L	20787656	20789098	+	Pomp	-0.564002	-8.60863	7.39384e-18	5.71084e-17	FALSE	FALSE
FBgn0032886	2L	20797715	20814331	+	CG9328	-0.668614	-3.9184	8.91396e-05	0.000284815	FALSE	FALSE
FBgn0032889	2L	20822828	20827744	+	CG9331	-1.25553	-31.1475	5.47535e-213	3.81383e-211	FALSE	TRUE
FBgn0032891	2L	20832849	20835840	-	Oseg5	0.235119	0.773756	0.439075	0.562386	FALSE	FALSE
FBgn0032895	2L	20852578	20857113	+	twit	-0.189089	-0.307417	0.758526	0.833834	FALSE	FALSE
FBgn0032897	2L	20858695	20861014	+	CG9336	-1.40379	-4.70108	2.58794e-06	9.73592e-06	FALSE	TRUE
FBgn0032899	2L	20865215	20867709	+	CG9338	-0.324443	-0.969119	0.332486	0.454479	FALSE	FALSE
FBgn0032900	2L	20869854	20871565	+	CG14401	-0.998387	-3.0094	0.00261765	0.00665736	FALSE	TRUE
FBgn0032901	2L	20871335	20918931	-	sky	0.705922	18.0979	3.31336e-73	7.91692e-72	TRUE	FALSE
FBgn0032906	2L	20924975	20926147	-	RPA2	-1.44201	-5.14394	2.69032e-07	1.11103e-06	FALSE	TRUE
FBgn0032907	2L	20926319	20927860	-	CG9272	0.485635	1.90495	0.0567867	0.104675	FALSE	FALSE
FBgn0032908	2L	20929456	20934113	-	CG9270	-1.10736	-1.50654	0.131928	0.213587	FALSE	FALSE
FBgn0032910	2L	21057706	21071502	-	CG9265	-0.365117	-1.89279	0.0583865	0.107263	FALSE	FALSE
FBgn0032911	2L	21075405	21081053	+	tadr	2.64954	9.00712	2.11547e-19	1.72801e-18	TRUE	FALSE
FBgn0032913	2L	21089375	21090999	+	CG9259	-0.89322	-2.33408	0.0195913	0.0411517	FALSE	TRUE
FBgn0032916	2L	21102743	21104321	+	CG9257	0.253693	1.4091	0.158806	0.249508	FALSE	FALSE
FBgn0032919	2L	21143229	21145146	+	CG9253	0.687942	7.08608	1.37963e-12	8.24121e-12	FALSE	FALSE
FBgn0032921	2L	21156288	21157685	+	Mpp6	-1.09374	-3.15577	0.00160073	0.00422828	FALSE	TRUE
FBgn0032922	2L	21157433	21158611	-	CG9249	-1.08079	-3.85738	0.000114607	0.000359786	FALSE	TRUE
FBgn0032923	2L	21158847	21160903	+	CG9248	0.107922	1.66775	0.0953651	0.16282	FALSE	FALSE
FBgn0032924	2L	21160636	21163083	-	Nbr	-0.0764218	-0.499043	0.617749	0.721523	FALSE	FALSE
FBgn0032925	2L	21163641	21166090	+	CG9246	0.7655	7.20934	5.62226e-13	3.42431e-12	TRUE	FALSE
FBgn0032929	2L	21179933	21182812	+	Mcm10	-0.511799	-1.05087	0.293317	0.410209	FALSE	FALSE
FBgn0032934	2L	21216004	21218544	-	CG8679	-1.29571	-8.48382	2.17913e-17	1.65094e-16	FALSE	TRUE
FBgn0032935	2L	21212322	21220572	-	Atg18b	-0.54934	-9.58222	9.49796e-22	8.39047e-21	FALSE	FALSE
FBgn0032938	2L	21262956	21282790	+	CG8671	-0.135172	-2.23836	0.0251973	0.0515214	FALSE	FALSE
FBgn0032940	2L	21286078	21310050	-	Mio	0.933991	15.7348	8.73333e-56	1.66731e-54	TRUE	FALSE
FBgn0032943	2L	21344607	21358271	+	Tsp39D	0.0117133	0.108768	0.913387	0.942922	FALSE	FALSE
FBgn0032945	2L	21371227	21377995	+	CG8665	0.181174	1.60466	0.108569	0.181629	FALSE	FALSE
FBgn0032946	2L	21380000	21393319	+	nrv3	0.609308	6.68497	2.30967e-11	1.29615e-10	FALSE	FALSE
FBgn0032949	2L	21573389	21577103	+	Lamp1	-0.119822	-3.94253	8.06269e-05	0.000258912	FALSE	FALSE
FBgn0032955	2L	21614232	21624080	-	CG2201	0.520767	6.91481	4.68482e-12	2.74148e-11	FALSE	FALSE
FBgn0032956	2L	21658735	21663698	+	Cul2	-0.147866	-1.39681	0.162471	0.254537	FALSE	FALSE
FBgn0032957	2L	21663806	21677530	-	CG2225	-0.215774	-1.17861	0.238554	0.348329	FALSE	FALSE
FBgn0032961	2L	21758010	21761000	+	CG1416	0.306441	4.02754	5.63644e-05	0.000183981	FALSE	FALSE
FBgn0032973	2L	22108964	22110449	+	CG6675	0.0736852	0.0201388	0.983933	1	FALSE	FALSE
FBgn0032974	2L	22121338	22126614	+	CG3651	-0.309931	-2.24522	0.0247541	0.050758	FALSE	FALSE
FBgn0032979	2L	22165720	22169143	-	Clamp	0.539067	4.09599	4.20375e-05	0.000139635	FALSE	FALSE
FBgn0032981	2L	22175415	22183991	+	CG3635	0.448027	2.37057	0.0177605	0.0377235	FALSE	FALSE
FBgn0032986	2L	22239916	22246988	+	CG3262	-0.0784577	-0.706359	0.479965	0.601159	FALSE	FALSE
FBgn0032987	2L	22247111	22247875	-	RpL21	-0.462483	-15.1986	3.61281e-52	6.3782e-51	FALSE	FALSE
FBgn0032988	2L	22249876	22258260	+	Tif-IA	0.481357	5.98415	2.17516e-09	1.06834e-08	FALSE	FALSE
FBgn0039958	2L	23161122	23174484	-	CG12567	0.183045	1.76176	0.0781098	0.137224	FALSE	FALSE
FBgn0039972	2L	22308755	22368796	+	CG17018	2.01824	3.04731	0.00230902	0.00593813	TRUE	FALSE
FBgn0040009	2L	22537668	22548451	+	CG17490	0.802512	0.596287	0.550984	0.663803	FALSE	FALSE
FBgn0040010	2L	22550064	22556295	+	CG17493	-0.505623	-4.03722	5.40874e-05	0.00017685	FALSE	FALSE
FBgn0040011	2L	22579072	22585843	+	Slmap	0.161271	1.733	0.0830965	0.144679	FALSE	FALSE
FBgn0040064	2L	9915253	9917220	+	yip2	-0.472687	-10.6336	2.08029e-26	2.152e-25	FALSE	FALSE
FBgn0040070	2L	9613166	9616404	+	Trx-2	0.115555	2.76811	0.00563827	0.0134665	FALSE	FALSE
FBgn0040079	2L	16288290	16291195	+	pkaap	-0.367098	-1.52838	0.126418	0.206528	FALSE	FALSE
FBgn0040099	2L	7857077	7860120	+	lectin-28C	-0.861942	-0.296312	0.766992	1	FALSE	FALSE
FBgn0040102	2L	4188123	4189284	+	lectin-24Db	6.13637	4.71561	2.40988e-06	9.09281e-06	TRUE	FALSE
FBgn0040104	2L	3716800	3717773	-	lectin-24A	-0.640876	-9.76148	1.64736e-22	1.4908e-21	FALSE	FALSE
FBgn0040228	2L	15005733	15006607	+	dyn-p25	-0.795982	-5.14106	2.7319e-07	1.12739e-06	FALSE	TRUE
FBgn0040232	2L	11261026	11269002	-	cmet	-1.25487	-3.8748	0.000106712	0.00033675	FALSE	TRUE
FBgn0040233	2L	11269780	11277846	+	cana	0.297289	4.07544	4.59282e-05	0.000151756	FALSE	FALSE
FBgn0040260	2L	16799025	16801584	+	Ugt36Bc	0.28998	5.36568	8.06453e-08	3.50816e-07	FALSE	FALSE
FBgn0040261	2L	16796595	16798273	+	Ugt36Bb	4.45008	2.03238	0.0421154	0.0808743	TRUE	FALSE
FBgn0040262	2L	16794211	16796009	+	Ugt36Ba	0.901949	10.0021	1.49232e-23	1.40124e-22	TRUE	FALSE
FBgn0040268	2L	19498168	19502268	+	Top3alpha	0.149889	1.05392	0.29192	0.408802	FALSE	FALSE
FBgn0040297	2L	21104568	21134255	+	Nhe2	-1.28753	-17.2882	5.77561e-67	1.29394e-65	FALSE	TRUE
FBgn0040299	2L	7666047	7689459	+	Myo28B1	-0.178319	-5.64097	1.69099e-08	7.79565e-08	FALSE	FALSE
FBgn0040496	2L	10677198	10679707	+	CG17104	0.757588	0.447714	0.654359	0.752055	FALSE	FALSE
FBgn0040715	2L	2216503	2217246	-	CG15386	-0.0981716	-0.0543529	0.956654	0.971017	FALSE	FALSE
FBgn0040717	2L	2008414	2009072	+	Nplp4	-0.337486	-0.39889	0.689974	0.78175	FALSE	FALSE
FBgn0040718	2L	2006763	2007193	-	CG15353	0.213192	0.131163	0.895646	0.930543	FALSE	FALSE
FBgn0040723	2L	1200671	1201220	+	CG5011	0.904124	23.1838	6.64173e-119	2.46237e-117	TRUE	FALSE
FBgn0040949	2L	5956489	5956819	-	CG13998	3.26461	1.39675	0.162488	1	FALSE	FALSE
FBgn0040950	2L	6151969	6153701	+	Muc26B	0.677822	0.673038	0.500923	0.620103	FALSE	FALSE
FBgn0040958	2L	8394446	8394940	-	Peritrophin-15b	0.14663	1.3495	0.177175	0.273106	FALSE	FALSE
FBgn0040959	2L	8395665	8396096	-	Peritrophin-15a	0.0690794	2.02182	0.0431954	0.0825893	FALSE	FALSE
FBgn0040964	2L	8997605	8998544	+	CG18661	-0.637624	-1.55205	0.120651	0.198745	FALSE	FALSE
FBgn0040967	2L	11034795	11035308	+	CG18666	1.1143	2.60422	0.00920839	0.0209568	TRUE	FALSE
FBgn0040968	2L	11842828	11844012	+	CG14933	0.479194	2.00178	0.045308	0.0860419	FALSE	FALSE
FBgn0040973	2L	13293009	13293415	+	CG16824	1.51785	0.617237	0.537078	1	FALSE	FALSE
FBgn0040984	2L	16329925	16330521	+	CG4440	3.16109	1.82128	0.0685636	0.122971	FALSE	FALSE
FBgn0040985	2L	16887109	16887966	-	CG6115	0.277645	4.86453	1.14732e-06	4.46685e-06	FALSE	FALSE
FBgn0040992	2L	18808694	18811252	-	CG10570	-2.07344	-3.1385	0.00169813	0.00447219	FALSE	TRUE
FBgn0041004	2L	22844220	22854541	+	CG17715	-0.506937	-3.10297	0.00191591	0.00500443	FALSE	FALSE
FBgn0041092	2L	9166778	9250211	+	tai	0.580236	15.5884	8.73535e-55	1.63244e-53	FALSE	FALSE
FBgn0041097	2L	1256417	1296596	+	robo3	-0.419462	-0.136091	0.891749	1	FALSE	FALSE
FBgn0041111	2L	2885929	2954406	+	lilli	-0.128931	-2.2376	0.0252471	0.0515757	FALSE	FALSE
FBgn0041150	2L	4908581	4932384	-	hoe1	-0.352268	-1.27967	0.200662	0.30297	FALSE	FALSE
FBgn0041180	2L	19548507	19556451	+	Tep4	-0.362532	-8.53263	1.43058e-17	1.09175e-16	FALSE	FALSE
FBgn0041181	2L	7702805	7710690	+	Tep3	0.315772	0.545872	0.585154	0.693531	FALSE	FALSE
FBgn0041182	2L	7693727	7701601	-	Tep2	-0.56389	-4.56533	4.98718e-06	1.83241e-05	FALSE	FALSE
FBgn0041183	2L	15888640	15893811	-	Tep1	0.367315	0.273911	0.784153	0.851662	FALSE	FALSE
FBgn0041184	2L	18138675	18152417	-	Socs36E	-0.110277	-4.87973	1.06229e-06	4.14985e-06	FALSE	FALSE
FBgn0041195	2L	12398274	12402023	+	Pkd2	1.22187	3.38696	0.000706723	0.0019748	TRUE	FALSE
FBgn0041246	2L	11114014	11115823	+	Gr32a	1.51479	2.68653	0.00721986	0.0168312	TRUE	FALSE
FBgn0041336	2L	21282811	21284273	-	Cyp6t2Psi	0.473691	0.83191	0.40546	0.5296	FALSE	FALSE
FBgn0041337	2L	2564886	2573037	-	Cyp309a2	1.5241	0.502636	0.615221	1	FALSE	FALSE
FBgn0041627	2L	15768630	15771159	-	Ku80	-0.608798	-2.98659	0.00282105	0.00714779	FALSE	FALSE
FBgn0041713	2L	15035394	15037841	+	yellow-c	0.222612	0.182813	0.854944	0.902119	FALSE	FALSE
FBgn0041723	2L	10368025	10373900	-	rho-5	0.49889	0.857023	0.391432	0.516383	FALSE	FALSE
FBgn0041781	2L	10976772	10982395	+	SCAR	0.409284	5.05396	4.32733e-07	1.74812e-06	FALSE	FALSE
FBgn0041789	2L	19400753	19426596	-	Pax	-0.0423682	-1.07702	0.281469	0.396924	FALSE	FALSE
FBgn0042092	2L	6906666	6907844	-	CG13773	0.449381	1.70878	0.0874925	0.151256	FALSE	FALSE
FBgn0042125	2L	11997900	11999340	-	CG18787	0.322285	1.59973	0.109659	0.183158	FALSE	FALSE
FBgn0042126	2L	12034190	12036131	+	CG18788	1.74726	2.79086	0.00525681	0.0126131	TRUE	FALSE
FBgn0042127	2L	11993989	11995432	-	CG18789	0.0746965	0.298253	0.76551	0.839	FALSE	FALSE
FBgn0042129	2L	19965664	19966510	-	OS9	0.727316	0.209837	0.833795	1	FALSE	FALSE
FBgn0042175	2L	20456847	20459075	-	CG18858	-0.460916	-5.91524	3.31394e-09	1.60502e-08	FALSE	FALSE
FBgn0042627	2L	3043947	3056143	+	v(2)k05816	0.713547	2.1298	0.0331885	0.0656515	TRUE	FALSE
FBgn0042701	2L	22226152	22226771	+	CR12628	0.959453	0.587661	0.55676	0.669125	FALSE	FALSE
FBgn0043002	2L	8437405	8437996	+	Chrac-14	0.067571	0.351123	0.725496	0.80884	FALSE	FALSE
FBgn0043362	2L	5907169	5922776	+	bchs	-0.456848	-5.61775	1.93462e-08	8.87962e-08	FALSE	FALSE
FBgn0043364	2L	476446	479688	-	cbt	1.42814	15.8635	1.13438e-56	2.20599e-55	TRUE	FALSE
FBgn0043456	2L	10003832	10008889	+	CG4747	0.160529	3.13856	0.00169782	0.00447219	FALSE	FALSE
FBgn0043539	2L	1991381	1992160	-	Obp22a	-0.553298	-0.509241	0.610584	0.715125	FALSE	FALSE
FBgn0043841	2L	12403270	12423439	-	vir-1	0.0726399	0.366862	0.713722	0.800879	FALSE	FALSE
FBgn0043854	2L	6372388	6377284	+	slam	1.153	1.6943	0.0902075	0.155087	FALSE	FALSE
FBgn0044323	2L	8030721	8040826	+	Cka	0.36885	5.81076	6.21895e-09	2.96574e-08	FALSE	FALSE
FBgn0045064	2L	20066391	20073719	+	bwa	0.0836495	0.860673	0.389418	0.5145	FALSE	FALSE
FBgn0045495	2L	7454826	7462247	-	Gr28b	1.45961	1.28919	0.197332	0.298727	FALSE	FALSE
FBgn0045842	2L	15257267	15264692	-	yuri	0.11992	1.19542	0.231924	0.340509	FALSE	FALSE
FBgn0045852	2L	18762874	18792906	-	ham	1.23934	16.3703	3.11827e-60	6.30956e-59	TRUE	FALSE
FBgn0046113	2L	914086	917805	+	GluRIIC	-0.868179	-4.33988	1.42558e-05	4.99823e-05	FALSE	TRUE
FBgn0046302	2L	18993360	18995934	-	CG10650	-0.575272	-24.5608	3.31947e-133	1.37728e-131	FALSE	FALSE
FBgn0046704	2L	6723903	6732766	+	Liprin-alpha	-0.242337	-3.66029	0.000251934	0.000753637	FALSE	FALSE
FBgn0046776	2L	5242699	5244239	+	CR14033	0.666086	3.25106	0.00114974	0.00311063	FALSE	FALSE
FBgn0051601	2L	22040727	22043877	-	CG31601	-0.827234	-0.40694	0.684052	0.777319	FALSE	FALSE
FBgn0051606	2L	8147611	8148356	+	CG31606	-2.23593	-1.9828	0.0473903	0.0894346	FALSE	TRUE
FBgn0051611	2L	21424593	21425005	-	His4:CG31611	-0.0830215	-0.0711489	0.943279	0.962285	FALSE	FALSE
FBgn0051612	2L	21762314	21795447	-	CG31612	0.282096	0.87439	0.381906	0.506549	FALSE	FALSE
FBgn0051613	2L	21425193	21425721	+	His3:CG31613	0.471044	0.160692	0.872336	1	FALSE	FALSE
FBgn0051614	2L	21542864	21543688	+	His-Psi:CR31614	0.0329069	0.0275938	0.977986	0.98579	FALSE	FALSE
FBgn0051617	2L	21421855	21422877	+	His1:CG31617	-0.186691	-0.144604	0.885023	0.922299	FALSE	FALSE
FBgn0051618	2L	21423737	21424229	+	His2A:CG31618	-0.911305	-0.911699	0.361927	0.485541	FALSE	FALSE
FBgn0051619	2L	21684106	21729051	+	CG31619	0.415376	0.496237	0.619727	0.722879	FALSE	FALSE
FBgn0051626	2L	21232495	21236733	-	CG31626	0.696775	0.549779	0.582471	0.691031	FALSE	FALSE
FBgn0051632	2L	6821934	6838995	+	sens-2	1.40998	17.8397	3.47786e-71	8.10771e-70	TRUE	FALSE
FBgn0051633	2L	6654760	6656321	-	CG31633	0.0996645	0.74436	0.456659	0.57827	FALSE	FALSE
FBgn0051634	2L	6625138	6632407	-	Oatp26F	2.11233	0.85425	0.392966	1	FALSE	FALSE
FBgn0051635	2L	6632798	6649114	-	CG31635	-0.113374	-1.8654	0.0621259	0.113083	FALSE	FALSE
FBgn0051636	2L	6656459	6658152	-	CG31636	-0.730924	-3.88875	0.000100761	0.00031946	FALSE	TRUE
FBgn0051637	2L	6498647	6526996	+	CG31637	0.111292	1.14165	0.253601	0.365564	FALSE	FALSE
FBgn0051638	2L	6491061	6496988	+	CG31638	0.179989	1.53071	0.125841	0.205819	FALSE	FALSE
FBgn0051642	2L	6118512	6120522	+	CG31642	1.48352	0.454179	0.6497	1	FALSE	FALSE
FBgn0051643	2L	6038117	6041283	+	CG31643	-0.302302	-1.6923	0.0905892	0.155696	FALSE	FALSE
FBgn0051648	2L	5526957	5527854	+	CG31648	-0.777591	-3.7392	0.000184606	0.000562629	FALSE	TRUE
FBgn0051658	2L	810577	811531	+	Nnf1b	-1.10818	-2.89132	0.00383626	0.00948584	FALSE	TRUE
FBgn0051659	2L	1358925	1359790	-	CG31659	0.224451	0.307103	0.758765	0.834017	FALSE	FALSE
FBgn0051660	2L	4852864	4876792	+	pog	0.4699	0.694342	0.487468	0.608039	FALSE	FALSE
FBgn0051663	2L	1858609	1881480	-	CG31663	-0.157257	-1.06306	0.287754	0.404297	FALSE	FALSE
FBgn0051664	2L	1824172	1826500	-	CG31664	-0.72528	-0.482614	0.62937	0.731592	FALSE	FALSE
FBgn0051665	2L	1836538	1858550	+	wry	1.57364	0.652178	0.514286	1	FALSE	FALSE
FBgn0051669	2L	2013179	2013250	-	tRNA:CR31669	2.84937	0.866204	0.386378	1	FALSE	FALSE
FBgn0051673	2L	20829609	20831161	+	CG31673	-0.244478	-3.39291	0.000691554	0.00193442	FALSE	FALSE
FBgn0051674	2L	20831262	20832859	+	CG31674	-0.641088	-4.73405	2.20087e-06	8.34254e-06	FALSE	FALSE
FBgn0051675	2L	20867755	20869650	+	CG31675	0.269417	0.427134	0.669282	0.76477	FALSE	FALSE
FBgn0051676	2L	20840750	20849182	+	CG31676	-0.505329	-1.49817	0.134088	0.216689	FALSE	FALSE
FBgn0051678	2L	20659132	20675941	-	CG31678	0.458272	6.00305	1.93647e-09	9.55189e-09	FALSE	FALSE
FBgn0051683	2L	20447734	20449964	-	CG31683	-0.545834	-5.9628	2.47947e-09	1.2121e-08	FALSE	FALSE
FBgn0051687	2L	20450225	20456978	+	CG31687	0.500164	4.92319	8.51431e-07	3.3535e-06	FALSE	FALSE
FBgn0051690	2L	2677734	2719431	+	CG31690	-1.52237	-1.39854	0.161951	0.25393	FALSE	FALSE
FBgn0051694	2L	2868627	2874489	-	CG31694	0.0757114	1.67633	0.0936738	0.16035	FALSE	FALSE
FBgn0051697	2L	19535448	19536104	+	CG31697	-1.73058	-4.22484	2.39116e-05	8.16931e-05	FALSE	TRUE
FBgn0051704	2L	11840691	11841204	+	CG31704	-0.204337	-1.19234	0.23313	0.341755	FALSE	FALSE
FBgn0051706	2L	11529038	11531052	-	CG31706	0.727316	0.209837	0.833795	1	FALSE	FALSE
FBgn0051710	2L	9702442	9705954	-	CG31710	1.06896	4.8014	1.57561e-06	6.05838e-06	TRUE	FALSE
FBgn0051712	2L	9934767	9938134	-	CG31712	-0.106056	-1.01101	0.312013	0.431161	FALSE	FALSE
FBgn0051713	2L	9938178	9938790	-	Apf	-0.847333	-2.91996	0.00350079	0.00871821	FALSE	TRUE
FBgn0051715	2L	10341616	10342523	+	CG31715	-1.67833	-14.4065	4.71278e-47	7.67196e-46	FALSE	TRUE
FBgn0051716	2L	10396716	10403206	+	Cnot4	0.237626	4.54757	5.42677e-06	1.98883e-05	FALSE	FALSE
FBgn0051717	2L	10250737	10251714	+	CG31717	-1.00853	-7.95846	1.74201e-15	1.20608e-14	FALSE	TRUE
FBgn0051719	2L	10463340	10474349	-	RluA-1	0.717311	5.43517	5.47427e-08	2.4217e-07	TRUE	FALSE
FBgn0051720	2L	10234585	10238317	-	mthl15	-0.439454	-6.45172	1.10588e-10	5.94755e-10	FALSE	FALSE
FBgn0051721	2L	10544883	10628054	+	Trim9	-0.167319	-2.65613	0.00790434	0.0182565	FALSE	FALSE
FBgn0051729	2L	13289997	13301668	+	CG31729	-0.444066	-10.2416	1.29035e-24	1.2632e-23	FALSE	FALSE
FBgn0051739	2L	16827078	16832093	+	CG31739	-0.0391661	-0.534643	0.592897	0.700325	FALSE	FALSE
FBgn0051741	2L	18084256	18086714	+	CG31741	-0.719453	-1.22288	0.221374	0.328163	FALSE	FALSE
FBgn0051742	2L	17990418	17991951	+	Prosbeta5R2	0.421039	0.249228	0.803184	0.865136	FALSE	FALSE
FBgn0051752	2L	18839628	18841310	-	CG31752	3.35614	1.9745	0.0483254	0.0909468	TRUE	FALSE
FBgn0051754	2L	21405668	21405970	+	His-Psi:CR31754	2.24188	0.755344	0.450043	1	FALSE	FALSE
FBgn0051755	2L	9996706	10002736	-	SoYb	-0.630164	-0.772664	0.439721	0.563088	FALSE	FALSE
FBgn0051759	2L	12207709	12210110	+	CG31759	0.39009	1.22339	0.221182	0.327964	FALSE	FALSE
FBgn0051760	2L	12142780	12170508	+	CG31760	3.13524	1.7974	0.0722718	0.128584	FALSE	FALSE
FBgn0051769	2L	14109597	14110739	-	CG31769	3.05403	1.7498	0.0801534	0.140256	FALSE	FALSE
FBgn0051774	2L	3902928	3991713	-	fred	1.22209	1.89193	0.0584998	0.107437	FALSE	FALSE
FBgn0051776	2L	3470182	3472364	+	CG31776	1.78512	0.615079	0.538502	1	FALSE	FALSE
FBgn0051777	2L	3706551	3707063	-	CG31777	0.468379	1.0957	0.273212	0.387849	FALSE	FALSE
FBgn0051778	2L	3704106	3705488	-	CG31778	1.6403	1.74658	0.0807094	0.141057	FALSE	FALSE
FBgn0051781	2L	16869346	16878300	+	CR31781	-0.888044	-3.5036	0.000459007	0.00132049	FALSE	TRUE
FBgn0051785	2L	18124098	18125749	-	CG31785	2.40058	4.16913	3.05759e-05	0.000103264	TRUE	FALSE
FBgn0051788	2L	18257494	18257978	-	CG31788	-0.362026	-0.0808518	0.93556	1	FALSE	FALSE
FBgn0051789	2L	18605928	18606684	+	CG31789	0.918864	0.7231	0.469618	0.590904	FALSE	FALSE
FBgn0051792	2L	18997448	19002713	+	CG31792	0.988085	5.47039	4.49043e-08	2.00033e-07	TRUE	FALSE
FBgn0051793	2L	19003367	19008234	+	CG31793	0.457277	4.18444	2.85871e-05	9.70896e-05	FALSE	FALSE
FBgn0051797	2L	19259432	19262240	-	CG31797	0.0596045	0.0471116	0.962424	0.975151	FALSE	FALSE
FBgn0051798	2L	19394160	19396190	+	CG31798	-0.622811	-2.62944	0.0085526	0.0196198	FALSE	FALSE
FBgn0051800	2L	19033657	19034576	-	CG31800	0.170502	1.05618	0.290886	0.407845	FALSE	FALSE
FBgn0051805	2L	16898175	16900473	-	CG31805	-0.548579	-0.303256	0.761695	0.835959	FALSE	FALSE
FBgn0051809	2L	16853620	16858714	-	CG31809	0.125704	0.638846	0.522923	0.638338	FALSE	FALSE
FBgn0051810	2L	16849018	16852368	-	CG31810	-0.113521	-0.737143	0.461036	0.582217	FALSE	FALSE
FBgn0051812	2L	16729777	16731199	+	CG31812	0.207517	0.55819	0.576715	0.686858	FALSE	FALSE
FBgn0051814	2L	13676860	13717320	-	CG31814	0.214094	0.0576105	0.954059	1	FALSE	FALSE
FBgn0051815	2L	16605822	16607321	+	CG31815	1.53918	8.43955	3.18561e-17	2.38827e-16	TRUE	FALSE
FBgn0051821	2L	15900935	15902410	-	CG31821	-0.204865	-3.4411	0.000579353	0.00164353	FALSE	FALSE
FBgn0051823	2L	15898879	15900524	-	CG31823	-0.422094	-2.30333	0.0212602	0.0442651	FALSE	FALSE
FBgn0051826	2L	15771263	15773113	-	CG31826	-0.214862	-0.64478	0.51907	0.635183	FALSE	FALSE
FBgn0051840	2L	14023722	14024099	-	CR31840	-0.329075	-0.25627	0.797743	0.860888	FALSE	FALSE
FBgn0051845	2L	13777195	13778124	+	CR31845	1.4726	1.35347	0.175905	0.271439	FALSE	FALSE
FBgn0051849	2L	13180398	13182596	-	CG31849	0.182243	0.437325	0.661876	0.758406	FALSE	FALSE
FBgn0051852	2L	13367617	13369021	+	Tap42	-0.00332257	-0.027273	0.978242	0.98579	FALSE	FALSE
FBgn0051855	2L	13369204	13370329	+	CG31855	0.313933	2.22711	0.0259403	0.0527946	FALSE	FALSE
FBgn0051858	2L	12496616	12497333	-	t-cup	-1.36609	-0.567849	0.570138	1	FALSE	FALSE
FBgn0051864	2L	11995740	11996723	+	Qtzl	-0.362771	-2.224	0.0261485	0.0531997	FALSE	FALSE
FBgn0051865	2L	11996809	11997965	+	Ada1-1	-0.267094	-0.647459	0.517335	0.633941	FALSE	FALSE
FBgn0051866	2L	11992902	11994054	+	Ada1-2	-0.568703	-1.88361	0.0596184	0.109204	FALSE	FALSE
FBgn0051869	2L	10772038	10801109	-	CG31869	1.28611	1.13039	0.258313	0.370905	FALSE	FALSE
FBgn0051872	2L	10639931	10643539	+	CG31872	3.39022	1.43391	0.151597	0.240119	FALSE	FALSE
FBgn0051874	2L	10189820	10191496	-	CG31874	0.226149	0.141468	0.8875	0.924228	FALSE	FALSE
FBgn0051875	2L	9995561	10002736	-	CG31875	0.166129	0.668074	0.504086	0.622351	FALSE	FALSE
FBgn0051885	2L	9236521	9236594	-	tRNA:CR31885	-0.399375	-0.10517	0.916241	1	FALSE	FALSE
FBgn0051897	2L	8442447	8445815	+	CG31897	0.239863	0.45495	0.649146	0.747558	FALSE	FALSE
FBgn0051898	2L	8400421	8401592	+	CG31898	-0.885662	-1.41423	0.157294	0.247617	FALSE	FALSE
FBgn0051901	2L	8352187	8355172	+	Mur29B	0.783762	33.1317	1.03803e-240	8.11566e-239	TRUE	FALSE
FBgn0051902	2L	7887693	7889129	-	Spn28Da	0.315947	0.107764	0.914183	1	FALSE	FALSE
FBgn0051908	2L	7024829	7027389	-	CG31908	0.240815	3.55471	0.00037839	0.00110209	FALSE	FALSE
FBgn0051909	2L	7257512	7258198	+	CG31909	0.260609	0.180065	0.857102	0.903317	FALSE	FALSE
FBgn0051912	2L	5769752	5771537	+	CR31912	-0.369956	-0.686734	0.492251	0.612608	FALSE	FALSE
FBgn0051913	2L	5784031	5784893	+	CG31913	-1.83743	-0.842088	0.399739	1	FALSE	FALSE
FBgn0051915	2L	5528123	5530682	+	CG31915	-0.658096	-2.08206	0.0373366	0.0726443	FALSE	FALSE
FBgn0051922	2L	1170181	1170789	+	CG31922	-1.26677	-2.60048	0.00930938	0.0211657	FALSE	TRUE
FBgn0051924	2L	1354101	1354919	-	CG31924	3.31492	3.03112	0.00243644	0.00623099	TRUE	FALSE
FBgn0051935	2L	1594822	1611157	-	CG31935	0.000441908	0.00359311	0.997133	0.998262	FALSE	FALSE
FBgn0051950	2L	2878344	2879001	+	CG31950	-2.18234	-5.18991	2.104e-07	8.8124e-07	FALSE	TRUE
FBgn0051953	2L	3162515	3163289	+	CR31953	-0.678399	-1.38683	0.165494	0.258111	FALSE	FALSE
FBgn0051954	2L	3509058	3510102	-	CG31954	0.658719	0.692171	0.48883	0.609341	FALSE	FALSE
FBgn0051955	2L	3711881	3713105	-	CG31955	-0.143753	-0.872733	0.382808	0.50757	FALSE	FALSE
FBgn0051956	2L	3472603	3475338	+	pgant4	2.62684	3.02192	0.00251174	0.00640785	TRUE	FALSE
FBgn0051957	2L	3871271	3872458	-	CG31957	0.958097	5.11067	3.21025e-07	1.31347e-06	TRUE	FALSE
FBgn0051958	2L	3785738	3786343	+	CG31958	-0.780903	-0.272985	0.784865	1	FALSE	FALSE
FBgn0051960	2L	3784947	3785622	+	CG31960	-1.28962	-0.376699	0.706397	1	FALSE	FALSE
FBgn0051961	2L	4186250	4187793	-	CG31961	-0.104559	-0.849974	0.39534	0.519926	FALSE	FALSE
FBgn0051973	2L	25402	65404	-	Cda5	-0.176253	-0.536816	0.591395	0.698838	FALSE	FALSE
FBgn0051974	2L	141077	143091	-	CG31974	0.0745807	1.85199	0.0640273	0.116122	FALSE	FALSE
FBgn0051975	2L	138384	140992	-	CG31975	-0.0833116	-0.531102	0.595348	0.702155	FALSE	FALSE
FBgn0051988	2L	21201493	21202802	-	CG31988	1.52003	0.89805	0.369159	0.493227	FALSE	FALSE
FBgn0051989	2L	5525905	5535958	+	Cap-D3	-0.0221759	-0.0896935	0.928531	0.952822	FALSE	FALSE
FBgn0052829	2L	6915581	6916445	-	CG32829	0.124204	0.128948	0.897398	0.931689	FALSE	FALSE
FBgn0052831	2L	11278021	11279982	+	CG33695	-0.114629	-0.513271	0.607762	0.713338	FALSE	FALSE
FBgn0052982	2L	9125737	9163721	+	CG32982	0.228683	3.73941	0.000184456	0.000562322	FALSE	FALSE
FBgn0052984	2L	8964982	8967035	+	CG32984	1.038	0.977775	0.328186	0.449885	FALSE	FALSE
FBgn0052985	2L	8962533	8964620	+	CG32985	1.04439	0.483527	0.628722	1	FALSE	FALSE
FBgn0053002	2L	4458595	4459638	-	mRpL27	-1.65987	-8.89348	5.92231e-19	4.76646e-18	FALSE	TRUE
FBgn0053003	2L	4400953	4403142	+	CG33003	3.77833	3.50941	0.000449105	0.0012946	TRUE	FALSE
FBgn0053113	2L	4992808	5009720	-	Rtnl1	0.321982	7.94427	1.95333e-15	1.3459e-14	FALSE	FALSE
FBgn0053116	2L	19533479	19537363	+	CG33116	-0.799102	-11.6801	1.61125e-31	1.88576e-30	FALSE	TRUE
FBgn0053120	2L	18841400	18844579	-	CG33120	0.68542	7.68176	1.56919e-14	1.04066e-13	FALSE	FALSE
FBgn0053124	2L	2206525	2209102	-	CG33124	0.405261	0.120488	0.904097	1	FALSE	FALSE
FBgn0053126	2L	1359837	1361821	-	NLaz	-0.615364	-9.24176	2.42468e-20	2.04452e-19	FALSE	FALSE
FBgn0053127	2L	322101	323091	+	CG33127	-0.625014	-23.5111	3.14112e-122	1.19936e-120	FALSE	FALSE
FBgn0053129	2L	10964905	10970275	-	CG33129	-0.423814	-5.67903	1.35461e-08	6.28015e-08	FALSE	FALSE
FBgn0053179	2L	16973091	16993984	+	beat-IIIb	-0.511012	-0.187655	0.851147	1	FALSE	FALSE
FBgn0053196	2L	4477462	4614300	-	dp	-0.772453	-1.95444	0.0506488	0.0947902	FALSE	FALSE
FBgn0053281	2L	3324237	3326637	+	CG33281	-0.466833	-0.582334	0.560342	0.672656	FALSE	FALSE
FBgn0053282	2L	3327903	3329792	+	CG33282	-0.826131	-1.08412	0.278311	0.39329	FALSE	FALSE
FBgn0053296	2L	7713998	7716645	-	CG33296	-1.43667	-0.603224	0.54636	1	FALSE	FALSE
FBgn0053300	2L	9897820	9903128	-	Muc30E	1.60084	6.94764	3.7144e-12	2.18027e-11	TRUE	FALSE
FBgn0053301	2L	10049580	10051201	+	CG33301	1.76599	28.0214	8.91177e-173	4.90062e-171	TRUE	FALSE
FBgn0053303	2L	10373369	10375757	-	CG33303	-0.259719	-4.14173	3.447e-05	0.000115466	FALSE	FALSE
FBgn0053306	2L	13842888	13843742	-	CG33306	-0.357551	-9.60721	7.45442e-22	6.60044e-21	FALSE	FALSE
FBgn0053307	2L	13839262	13841520	-	CG33307	0.228747	0.177982	0.858737	0.904211	FALSE	FALSE
FBgn0053310	2L	15026882	15029513	+	CG33310	1.07282	0.263719	0.791996	1	FALSE	FALSE
FBgn0053317	2L	20901134	20901524	+	CR33317	0.31836	0.543634	0.586693	0.695069	FALSE	FALSE
FBgn0053319	2L	20928824	20929525	+	CR33319	-1.21588	-0.486344	0.626724	1	FALSE	FALSE
FBgn0053508	2L	21086790	21088751	-	ppk13	-0.331584	-0.147518	0.882723	1	FALSE	FALSE
FBgn0053509	2L	21084605	21086506	-	CG33509	0.202653	0.314622	0.753049	0.830308	FALSE	FALSE
FBgn0053510	2L	21082643	21084326	-	CG33510	1.67651	9.38142	6.50896e-21	5.59099e-20	TRUE	FALSE
FBgn0053511	2L	21081127	21082494	-	CG33511	1.64437	4.0308	5.55863e-05	0.000181544	TRUE	FALSE
FBgn0053516	2L	2058790	2109878	-	dpr3	0.790374	0.28895	0.77262	1	FALSE	FALSE
FBgn0053526	2L	870465	877038	+	PNUTS	0.717314	13.707	9.21669e-43	1.37926e-41	TRUE	FALSE
FBgn0053531	2L	6253123	6323466	+	Ddr	-0.0490235	-0.0733034	0.941565	0.96139	FALSE	FALSE
FBgn0053532	2L	19418317	19419029	+	lectin-37Da	-0.261267	-7.61873	2.56187e-14	1.68249e-13	FALSE	FALSE
FBgn0053533	2L	19419075	19419767	+	lectin-37Db	-1.43565	-38.2087	0	0	FALSE	TRUE
FBgn0053543	2L	1997102	2006313	-	CG33543	-0.420466	-0.472886	0.636294	0.737052	FALSE	FALSE
FBgn0053552	2L	16682503	16683290	+	CG33552	-0.366143	-0.106098	0.915504	1	FALSE	FALSE
FBgn0053635	2L	157836	158664	-	CG33635	0.0769159	0.500582	0.616666	0.720652	FALSE	FALSE
FBgn0053640	2L	13527841	13528537	+	CG33640	-1.05168	-0.755929	0.449692	0.572682	FALSE	FALSE
FBgn0053642	2L	13529975	13530736	+	CG33642	1.0532	0.467467	0.640166	1	FALSE	FALSE
FBgn0053679	2L	15058303	15059120	+	CG33679	-0.345264	-0.233995	0.814989	0.87339	FALSE	FALSE
FBgn0053734	2L	21478323	21478358	+	snmRNA:430:CR33734	1.44102	0.325681	0.744666	1	FALSE	FALSE
FBgn0053801	2L	21416953	21417975	+	His1:CG33801	-1.49122	-1.33773	0.180985	0.27786	FALSE	FALSE
FBgn0053802	2L	21418835	21419167	+	His-Psi:CR33802	-0.924095	-0.323068	0.746644	1	FALSE	FALSE
FBgn0053803	2L	21420129	21420657	+	His3:CG33803	-0.407797	-0.0918451	0.926821	1	FALSE	FALSE
FBgn0053804	2L	21426916	21427938	+	His1:CG33804	-0.709953	-0.439345	0.660411	0.757269	FALSE	FALSE
FBgn0053806	2L	21430255	21430783	+	His3:CG33806	-0.193003	-0.0598268	0.952294	1	FALSE	FALSE
FBgn0053807	2L	21431963	21432985	+	His1:CG33807	-0.57699	-0.362507	0.716973	0.802744	FALSE	FALSE
FBgn0053808	2L	21433862	21434337	+	His2A:CG33808	-0.863442	-0.388283	0.697806	1	FALSE	FALSE
FBgn0053809	2L	21435299	21435827	+	His3:CG33809	-0.407797	-0.0918451	0.926821	1	FALSE	FALSE
FBgn0053810	2L	21437011	21438033	+	His1:CG33810	-0.189671	-0.144104	0.885419	0.922506	FALSE	FALSE
FBgn0053813	2L	21451052	21452074	+	His1:CG33813	-0.517409	-0.648971	0.516357	0.633148	FALSE	FALSE
FBgn0053814	2L	21452934	21453426	+	His2A:CG33814	-1.11332	-0.800461	0.423444	0.548286	FALSE	FALSE
FBgn0053815	2L	21454388	21454916	+	His3:CG33815	-0.407797	-0.0918451	0.926821	1	FALSE	FALSE
FBgn0053816	2L	21456113	21457135	+	His1:CG33816	-0.19095	-0.153384	0.878095	0.916783	FALSE	FALSE
FBgn0053817	2L	21457995	21458487	+	His2A:CG33817	-0.924095	-0.323068	0.746644	1	FALSE	FALSE
FBgn0053819	2L	21461173	21462195	+	His1:CG33819	0.193345	0.102852	0.918081	1	FALSE	FALSE
FBgn0053820	2L	21463055	21463547	+	His2A:CG33820	0.268008	0.0785867	0.937361	1	FALSE	FALSE
FBgn0053822	2L	21466216	21467238	+	His1:CG33822	0.335307	0.152611	0.878705	1	FALSE	FALSE
FBgn0053825	2L	21471259	21472281	+	His1:CG33825	0.105126	0.0462145	0.963139	1	FALSE	FALSE
FBgn0053826	2L	21473141	21473633	+	His2A:CG33826	-0.587509	-0.194844	0.845515	1	FALSE	FALSE
FBgn0053828	2L	21476302	21477324	+	His1:CG33828	-0.386419	-0.144238	0.885313	1	FALSE	FALSE
FBgn0053829	2L	21478184	21478676	+	His2A:CG33829	-0.830927	-0.237392	0.812352	1	FALSE	FALSE
FBgn0053831	2L	21481345	21482367	+	His1:CG33831	-0.662306	-0.258911	0.795704	1	FALSE	FALSE
FBgn0053832	2L	21483227	21483719	+	His2A:CG33832	-1.96953	-0.708904	0.478384	1	FALSE	FALSE
FBgn0053834	2L	21486496	21487518	+	His1:CG33834	-0.516581	-0.327116	0.74358	0.823073	FALSE	FALSE
FBgn0053835	2L	21488378	21488870	+	His2A:CG33835	-1.16965	-0.782022	0.434201	0.558196	FALSE	FALSE
FBgn0053836	2L	21489830	21490358	+	His3:CG33836	-0.407797	-0.0918451	0.926821	1	FALSE	FALSE
FBgn0053837	2L	21491541	21492563	+	His1:CG33837	-1.00844	-0.464428	0.642341	1	FALSE	FALSE
FBgn0053838	2L	21493423	21493915	+	His2A:CG33838	-1.10889	-0.731673	0.464368	0.585774	FALSE	FALSE
FBgn0053840	2L	21496586	21497608	+	His1:CG33840	-0.863442	-0.388283	0.697806	1	FALSE	FALSE
FBgn0053841	2L	21498468	21498960	+	His2A:CG33841	-1.19816	-0.741868	0.458167	0.579542	FALSE	FALSE
FBgn0053842	2L	21499920	21500448	+	His3:CG33842	-0.407797	-0.0918451	0.926821	1	FALSE	FALSE
FBgn0053843	2L	21501633	21502655	+	His1:CG33843	-1.23804	-0.534804	0.592785	1	FALSE	FALSE
FBgn0053844	2L	21503521	21504013	+	His2A:CG33844	-1.52563	-1.69123	0.0907922	0.155975	FALSE	FALSE
FBgn0053845	2L	21504973	21505501	+	His3:CG33845	-0.407797	-0.0918451	0.926821	1	FALSE	FALSE
FBgn0053846	2L	21506684	21507706	+	His1:CG33846	-0.750556	-0.376081	0.706857	1	FALSE	FALSE
FBgn0053847	2L	21508566	21509058	+	His2A:CG33847	-1.8651	-3.33638	0.000848767	0.00233538	FALSE	TRUE
FBgn0053849	2L	21511728	21512750	+	His1:CG33849	-1.00844	-0.464428	0.642341	1	FALSE	FALSE
FBgn0053850	2L	21513610	21514102	+	His2A:CG33850	-1.29071	-1.11184	0.266208	0.379725	FALSE	FALSE
FBgn0053852	2L	21516773	21517795	+	His1:CG33852	-2.39307	-1.09411	0.273907	1	FALSE	FALSE
FBgn0053853	2L	21518655	21519147	+	His2A:CG33853	-1.56386	-1.03812	0.299215	0.416733	FALSE	FALSE
FBgn0053854	2L	21520109	21520637	+	His3:CG33854	-0.407797	-0.0918451	0.926821	1	FALSE	FALSE
FBgn0053855	2L	21521616	21522638	+	His1:CG33855	-0.631869	-0.311771	0.755215	1	FALSE	FALSE
FBgn0053856	2L	21523498	21523990	+	His2A:CG33856	-1.25284	-0.947202	0.343536	0.466532	FALSE	FALSE
FBgn0053857	2L	21524952	21525480	+	His3:CG33857	-0.407797	-0.0918451	0.926821	1	FALSE	FALSE
FBgn0053858	2L	21526459	21527481	+	His1:CG33858	-0.322411	-0.166116	0.868066	1	FALSE	FALSE
FBgn0053859	2L	21528341	21528833	+	His2A:CG33859	-1.2979	-0.966004	0.334042	0.456064	FALSE	FALSE
FBgn0053860	2L	21529795	21530323	+	His3:CG33860	-0.407797	-0.0918451	0.926821	1	FALSE	FALSE
FBgn0053861	2L	21531302	21532324	+	His1:CG33861	-0.467998	-0.329039	0.742126	0.822018	FALSE	FALSE
FBgn0053862	2L	21533184	21533676	+	His2A:CG33862	-1.33692	-1.25514	0.209428	0.31406	FALSE	FALSE
FBgn0053864	2L	21536346	21537368	+	His1:CG33864	-0.860458	-0.959822	0.337145	0.459427	FALSE	FALSE
FBgn0053865	2L	21538228	21538720	+	His2A:CG33865	-1.61875	-3.70262	0.000213383	0.000644352	FALSE	TRUE
FBgn0053866	2L	21541153	21541681	+	His3:CG33866	0.668498	0.202601	0.839447	1	FALSE	FALSE
FBgn0053867	2L	21539129	21541127	-	His-Psi:CR33867	-0.928713	-1.35704	0.174767	0.269937	FALSE	FALSE
FBgn0053868	2L	21537505	21538099	-	His2B:CG33868	-0.691516	-0.751996	0.452053	0.574826	FALSE	FALSE
FBgn0053869	2L	21534085	21534610	-	His4:CG33869	-0.662306	-0.258911	0.795704	1	FALSE	FALSE
FBgn0053870	2L	21532461	21533055	-	His2B:CG33870	0.88077	0.55343	0.579969	0.689092	FALSE	FALSE
FBgn0053871	2L	21529242	21529769	-	His4:CG33871	-0.466463	-0.245589	0.806	1	FALSE	FALSE
FBgn0053872	2L	21527618	21528212	-	His2B:CG33872	-0.586649	-0.263645	0.792053	1	FALSE	FALSE
FBgn0053873	2L	21524399	21524926	-	His4:CG33873	-0.543929	-0.282714	0.777396	1	FALSE	FALSE
FBgn0053874	2L	21522775	21523369	-	His2B:CG33874	-0.170426	-0.0717271	0.942819	1	FALSE	FALSE
FBgn0053875	2L	21519556	21520083	-	His4:CG33875	-0.400504	-0.203614	0.838655	1	FALSE	FALSE
FBgn0053876	2L	21517932	21518526	-	His2B:CG33876	-0.170426	-0.0717271	0.942819	1	FALSE	FALSE
FBgn0053877	2L	21514466	21514878	-	His4:CG33877	-0.662306	-0.258911	0.795704	1	FALSE	FALSE
FBgn0053878	2L	21512887	21513481	-	His2B:CG33878	-0.0785012	-0.0279911	0.977669	1	FALSE	FALSE
FBgn0053879	2L	21509422	21509834	-	His4:CG33879	-0.878677	-0.395652	0.692362	1	FALSE	FALSE
FBgn0053880	2L	21507843	21508437	-	His2B:CG33880	-0.206123	-0.0901738	0.928149	1	FALSE	FALSE
FBgn0053881	2L	21504377	21504789	-	His4:CG33881	-0.878677	-0.395652	0.692362	1	FALSE	FALSE
FBgn0053883	2L	21499324	21499736	-	His4:CG33883	-1.07628	-0.451771	0.651434	1	FALSE	FALSE
FBgn0053884	2L	21497745	21498339	-	His2B:CG33884	-0.0785012	-0.0279911	0.977669	1	FALSE	FALSE
FBgn0053885	2L	21494279	21494691	-	His4:CG33885	-0.326732	-0.152339	0.87892	1	FALSE	FALSE
FBgn0053886	2L	21492700	21493294	-	His2B:CG33886	-0.0785012	-0.0279911	0.977669	1	FALSE	FALSE
FBgn0053887	2L	21489234	21489646	-	His4:CG33887	-0.631869	-0.311771	0.755215	1	FALSE	FALSE
FBgn0053888	2L	21487655	21488249	-	His2B:CG33888	-0.587509	-0.194844	0.845515	1	FALSE	FALSE
FBgn0053889	2L	21484085	21484497	-	His4:CG33889	-0.893905	-0.362698	0.71683	1	FALSE	FALSE
FBgn0053892	2L	21477461	21478055	-	His2B:CG33892	-0.678399	-0.14498	0.884726	1	FALSE	FALSE
FBgn0053893	2L	21473999	21474411	-	His4:CG33893	1.44102	0.325681	0.744666	1	FALSE	FALSE
FBgn0053894	2L	21472418	21473012	-	His2B:CG33894	-0.678399	-0.14498	0.884726	1	FALSE	FALSE
FBgn0053895	2L	21468956	21469368	-	His4:CG33895	1.0795	0.34396	0.730877	1	FALSE	FALSE
FBgn0053896	2L	21467375	21467969	-	His2B:CG33896	-2.00845	-0.562844	0.573541	1	FALSE	FALSE
FBgn0053897	2L	21463913	21464325	-	His4:CG33897	2.0036	0.767651	0.442695	1	FALSE	FALSE
FBgn0053898	2L	21462332	21462926	-	His2B:CG33898	-2.00845	-0.562844	0.573541	1	FALSE	FALSE
FBgn0053899	2L	21458853	21459265	-	His4:CG33899	1.0795	0.34396	0.730877	1	FALSE	FALSE
FBgn0053900	2L	21457272	21457866	-	His2B:CG33900	-0.30148	-0.192268	0.847532	0.896602	FALSE	FALSE
FBgn0053901	2L	21453790	21454202	-	His4:CG33901	-0.279319	-0.172053	0.863396	0.907371	FALSE	FALSE
FBgn0053903	2L	21439589	21440001	-	His4:CG33903	-0.357821	-0.189196	0.849939	1	FALSE	FALSE
FBgn0053904	2L	21438170	21438764	-	His2B:CG33904	-1.2379	-0.294441	0.768421	1	FALSE	FALSE
FBgn0053905	2L	21434703	21435115	-	His4:CG33905	-0.702043	-0.307182	0.758705	1	FALSE	FALSE
FBgn0053906	2L	21433122	21433716	-	His2B:CG33906	-0.500713	-0.211743	0.832307	1	FALSE	FALSE
FBgn0053907	2L	21429655	21430066	-	His4:CG33907	-1.25338	-0.542268	0.587634	1	FALSE	FALSE
FBgn0053908	2L	21428075	21428669	-	His2B:CG33908	-1.08897	-0.744976	0.456286	0.578053	FALSE	FALSE
FBgn0053909	2L	21419531	21419943	-	His4:CG33909	-0.137972	-0.0788524	0.93715	1	FALSE	FALSE
FBgn0053910	2L	21418112	21418706	-	His2B:CG33910	-0.678399	-0.14498	0.884726	1	FALSE	FALSE
FBgn0053928	2L	17435891	17436600	-	CG33928	-3.7513	-2.69822	0.00697123	0.0162879	FALSE	TRUE
FBgn0053987	2L	22019208	22020254	+	CR33987	-0.460529	-0.314945	0.752803	0.830308	FALSE	FALSE
FBgn0053995	2L	5043270	5048365	+	CG33995	0.15207	0.296305	0.766997	0.839773	FALSE	FALSE
FBgn0054010	2L	8009603	8010652	-	CG34010	-0.982396	-1.11776	0.26367	0.377192	FALSE	FALSE
FBgn0054011	2L	5716701	5718067	+	CG34011	2.7813	1.31309	0.189153	1	FALSE	FALSE
FBgn0054043	2L	10278951	10280872	-	CG34043	-1.97596	-4.75344	1.9998e-06	7.60796e-06	FALSE	TRUE
FBgn0054051	2L	19960069	19961030	-	CG34051	1.31378	0.688483	0.491149	0.611634	FALSE	FALSE
FBgn0058005	2L	22949038	22950476	-	CR40005	-0.228233	-0.650795	0.515179	0.632269	FALSE	FALSE
FBgn0058006	2L	22622417	22756349	-	CG40006	-1.72199	-2.41911	0.0155587	0.0335868	FALSE	TRUE
FBgn0058172	2L	20248928	20249722	-	CR40172	5.72367	4.08319	4.44225e-05	0.00014709	TRUE	FALSE
FBgn0058439	2L	22797519	22798276	-	CG40439	-1.58355	-8.472	2.41225e-17	1.82275e-16	FALSE	TRUE
FBgn0061209	2L	21423014	21423608	-	His2B:CG17949	-2.25576	-0.668333	0.503921	1	FALSE	FALSE
FBgn0062978	2L	16704286	16716195	-	CG31808	0.0161321	0.096193	0.923367	0.949813	FALSE	FALSE
FBgn0063368	2L	23311700	23312464	+	Gpb5	0.389103	0.629382	0.529099	0.644303	FALSE	FALSE
FBgn0063389	2L	9894477	9894544	-	snoRNA:Me18S-G1620	-0.766595	-0.311137	0.755697	1	FALSE	FALSE
FBgn0063391	2L	9893946	9894026	-	snoRNA:U14:30Eb	2.02871	0.701957	0.482706	1	FALSE	FALSE
FBgn0063392	2L	9894205	9894285	-	snoRNA:U14:30Ea	-0.913469	-0.367229	0.713448	1	FALSE	FALSE
FBgn0063449	2L	9893805	9895003	-	Uhg2	-0.798096	-2.62598	0.00863991	0.0198122	FALSE	TRUE
FBgn0064225	2L	22532279	22536884	-	RpL5	0.180588	7.91782	2.41708e-15	1.66046e-14	FALSE	FALSE
FBgn0065053	2L	4457603	4457674	-	snoRNA:Me18S-C1831	-0.628289	-0.558567	0.576457	0.686623	FALSE	FALSE
FBgn0065055	2L	8042189	8042350	-	snoRNA:Psi28S-2648	-1.42479	-0.826882	0.408304	0.532528	FALSE	FALSE
FBgn0065100	2L	21680670	21680700	-	snmRNA:254	-0.553122	-0.18024	0.856964	1	FALSE	FALSE
FBgn0065108	2L	9771155	9773044	-	ppk16	3.46107	1.22639	0.220054	0.326585	FALSE	FALSE
FBgn0065110	2L	10450134	10452396	-	ppk10	0.746132	2.87808	0.00400109	0.009849	TRUE	FALSE
FBgn0067622	2L	10403197	10405203	-	LSm-4	-0.249684	-1.04455	0.296231	0.413478	FALSE	FALSE
FBgn0067779	2L	66482	71390	+	dbr	0.38182	3.43375	0.000595295	0.00168515	FALSE	FALSE
FBgn0069354	2L	10845788	10847044	-	Porin2	1.98821	4.77663	1.78261e-06	6.81781e-06	TRUE	FALSE
FBgn0082936	2L	20648282	20648356	+	snoRNA:Me28S-C2645c	-1.92895	-0.805897	0.420303	1	FALSE	FALSE
FBgn0082937	2L	20648051	20648125	+	snoRNA:Me28S-C2645b	-0.418647	-0.229199	0.818714	1	FALSE	FALSE
FBgn0082938	2L	20647817	20647891	+	snoRNA:Me28S-C2645a	0.351861	0.0889866	0.929093	1	FALSE	FALSE
FBgn0082980	2L	22535458	22535593	-	snoRNA:Psi28S-2996	-0.513205	-0.26	0.794864	1	FALSE	FALSE
FBgn0082990	2L	5187778	5187922	+	snoRNA:Psi28S-2263	-1.35589	-1.08974	0.275828	0.390887	FALSE	FALSE
FBgn0083020	2L	20421781	20421909	+	snoRNA:Psi18S-640g	0.828868	0.65785	0.510635	0.628243	FALSE	FALSE
FBgn0083021	2L	20421475	20421600	+	snoRNA:Psi18S-640f	0.681984	0.532356	0.594479	0.701486	FALSE	FALSE
FBgn0083022	2L	20421151	20421274	+	snoRNA:Psi18S-640e	1.06872	0.868324	0.385217	0.510234	FALSE	FALSE
FBgn0083023	2L	20419626	20419756	+	snoRNA:Psi18S-640d	0.118063	0.0786118	0.937341	0.95861	FALSE	FALSE
FBgn0083024	2L	20419303	20419430	+	snoRNA:Psi18S-640c	1.13633	0.645598	0.51854	0.634952	FALSE	FALSE
FBgn0083025	2L	20418997	20419133	+	snoRNA:Psi18S-640b	0.317407	0.246143	0.805572	0.866477	FALSE	FALSE
FBgn0083028	2L	5202383	5202522	+	snoRNA:Psi18S-525k	0.353001	0.201411	0.840378	0.892072	FALSE	FALSE
FBgn0083029	2L	20421928	20422063	+	snoRNA:Psi18S-525j	0.693014	0.631461	0.527739	0.643056	FALSE	FALSE
FBgn0083030	2L	20421617	20421752	+	snoRNA:Psi18S-525i	1.40429	0.999505	0.31755	0.437445	FALSE	FALSE
FBgn0083031	2L	20421304	20421438	+	snoRNA:Psi18S-525h	0.294966	0.220149	0.825755	0.882008	FALSE	FALSE
FBgn0083032	2L	20419932	20420065	+	snoRNA:Psi18S-525g	2.05212	1.5694	0.116554	0.192965	FALSE	FALSE
FBgn0083033	2L	20419774	20419908	+	snoRNA:Psi18S-525f	0.356282	0.258727	0.795846	0.859648	FALSE	FALSE
FBgn0083034	2L	20419456	20419585	+	snoRNA:Psi18S-525e	0.478695	0.322405	0.747146	0.825827	FALSE	FALSE
FBgn0083035	2L	20419145	20419281	+	snoRNA:Psi18S-525d	1.06395	0.66136	0.508381	0.626227	FALSE	FALSE
FBgn0083036	2L	20418834	20418967	+	snoRNA:Psi18S-525c	0.447705	0.245693	0.80592	1	FALSE	FALSE
FBgn0083038	2L	20418348	20418481	+	snoRNA:Psi18S-525a	0.27506	0.209268	0.834239	0.888099	FALSE	FALSE
FBgn0083942	2L	17131024	17173118	+	CG34106	-1.38957	-0.580331	0.561691	1	FALSE	FALSE
FBgn0083960	2L	4958411	4965430	+	CG34124	1.13047	0.797387	0.425226	0.549795	FALSE	FALSE
FBgn0083961	2L	4965673	4966399	+	CG34125	-1.59716	-7.78379	7.03847e-15	4.73613e-14	FALSE	TRUE
FBgn0083962	2L	4981614	4992702	+	CG34126	0.251066	4.16703	3.08596e-05	0.000104131	FALSE	FALSE
FBgn0083968	2L	7885503	7886109	+	CG34132	-1.19614	-7.55723	4.11737e-14	2.67199e-13	FALSE	TRUE
FBgn0083970	2L	8190297	8190781	-	CG34134	0.475563	1.31771	0.187599	0.286332	FALSE	FALSE
FBgn0083972	2L	21096922	21098932	+	CG34136	2.19715	1.16211	0.24519	0.355939	FALSE	FALSE
FBgn0083973	2L	22151623	22152640	+	CG34137	0.557789	1.10469	0.269295	0.38333	FALSE	FALSE
FBgn0085188	2L	10202520	10204317	-	CG34159	-0.700706	-6.44348	1.16763e-10	6.27084e-10	FALSE	TRUE
FBgn0085190	2L	10580957	10581702	-	CG34161	-1.57748	-0.74238	0.457857	1	FALSE	FALSE
FBgn0085192	2L	11988270	11988801	+	CG34163	-1.46078	-4.15491	3.25417e-05	0.000109517	FALSE	TRUE
FBgn0085193	2L	12056348	12058251	+	CG34164	1.6608	0.860317	0.389614	0.514675	FALSE	FALSE
FBgn0085195	2L	14743193	14743879	+	CG34166	2.26105	1.4819	0.138366	0.222598	FALSE	FALSE
FBgn0085200	2L	18378591	18379909	+	CG34171	-1.44181	-1.51167	0.130619	0.212035	FALSE	FALSE
FBgn0085201	2L	2192525	2197912	-	CG34172	0.730979	0.240815	0.809699	1	FALSE	FALSE
FBgn0085203	2L	2214266	2215167	+	CG34174	-0.60589	-1.62988	0.103126	0.173849	FALSE	FALSE
FBgn0085205	2L	4004080	4004480	+	CG34176	-0.0617454	-1.27808	0.201222	0.303656	FALSE	FALSE
FBgn0085208	2L	6046651	6048706	-	CG34179	0.903288	1.11588	0.264472	0.377963	FALSE	FALSE
FBgn0085209	2L	6060510	6060938	+	CG34180	3.36582	1.82577	0.0678854	0.122003	FALSE	FALSE
FBgn0085212	2L	9890061	9890772	-	CG34183	-1.05447	-3.07462	0.00210773	0.00545957	FALSE	TRUE
FBgn0085339	2L	6663664	6674780	+	CG34310	-0.472254	-3.93483	8.32547e-05	0.000266903	FALSE	FALSE
FBgn0085342	2L	16879517	16886319	+	CG34313	-0.148125	-0.230656	0.817582	0.87572	FALSE	FALSE
FBgn0085343	2L	2573436	2575052	-	CG34314	-0.469256	-0.69603	0.48641	0.607041	FALSE	FALSE
FBgn0085370	2L	18532025	18590342	-	Pde11	-0.109055	-2.15467	0.0311874	0.0621638	FALSE	FALSE
FBgn0085374	2L	6623112	6625359	+	CG34345	1.65057	0.570842	0.568107	1	FALSE	FALSE
FBgn0085380	2L	4694721	4722465	+	CG34351	1.73119	0.585179	0.558428	1	FALSE	FALSE
FBgn0085407	2L	7098188	7157695	-	Pvf3	-0.0775983	-0.195328	0.845136	0.894974	FALSE	FALSE
FBgn0085409	2L	6179133	6211114	+	CG34380	0.237205	2.02629	0.0427354	0.0818732	FALSE	FALSE
FBgn0085410	2L	5824004	5856767	+	TrissinR	0.652547	2.20854	0.0272063	0.0551176	FALSE	FALSE
FBgn0085423	2L	3358640	3373372	-	CG34394	-0.267952	-7.19912	6.06024e-13	3.68326e-12	FALSE	FALSE
FBgn0085424	2L	12587625	12628135	+	nub	-0.115993	-3.27862	0.00104318	0.00283769	FALSE	FALSE
FBgn0085427	2L	8898786	8933594	+	CG34398	0.311846	1.14356	0.252806	0.364646	FALSE	FALSE
FBgn0085450	2L	7891187	7984196	-	Snoo	-0.174325	-2.2031	0.0275877	0.0558017	FALSE	FALSE
FBgn0085470	2L	8524999	8528618	-	lmgB	-0.896743	-0.550027	0.582301	0.690934	FALSE	FALSE
FBgn0086031	2L	865366	865493	-	snoRNA:Me28S-U1230	1.17038	0.238351	0.811609	1	FALSE	FALSE
FBgn0086032	2L	4085890	4086005	+	snoRNA:Me28S-C437	1.90061	0.694776	0.487196	1	FALSE	FALSE
FBgn0086036	2L	11798105	11798195	-	snoRNA:Me18S-A934	0.454212	0.276298	0.782319	0.850706	FALSE	FALSE
FBgn0086038	2L	16528823	16528922	-	snoRNA:Me28S-C1237	-1.35186	-1.15573	0.247793	0.359019	FALSE	FALSE
FBgn0086039	2L	19008611	19008683	-	snoRNA:Me28S-A2113	0.0681071	0.060902	0.951437	0.968143	FALSE	FALSE
FBgn0086040	2L	20353482	20353582	+	snoRNA:Me28S-A3365	1.73109	0.56629	0.571196	1	FALSE	FALSE
FBgn0086130	2L	811584	813380	+	Dbp21E2	-0.518176	-2.61885	0.00882266	0.0201628	FALSE	FALSE
FBgn0086200	2L	18665132	18667548	+	CR42490	3.55975	2.20374	0.0275427	0.0557302	TRUE	FALSE
FBgn0086251	2L	21145137	21148546	-	del	0.526784	2.08479	0.037088	0.0722584	FALSE	FALSE
FBgn0086265	2L	5963087	5964951	-	psd	3.79212	6.88512	5.77396e-12	3.3583e-11	TRUE	FALSE
FBgn0086347	2L	10491814	10506779	-	Myo31DF	0.221352	7.28019	3.33354e-13	2.05208e-12	FALSE	FALSE
FBgn0086357	2L	6477182	6480575	-	Sec61alpha	-0.171841	-5.71391	1.10408e-08	5.15403e-08	FALSE	FALSE
FBgn0086442	2L	19034444	19041541	+	mib2	0.00321232	0.0441934	0.96475	0.976733	FALSE	FALSE
FBgn0086443	2L	19129469	19131954	-	Aats-asn	-0.340193	-1.54052	0.123434	0.202401	FALSE	FALSE
FBgn0086444	2L	19123998	19126976	-	l(2)37Cb	-0.741449	-4.05407	5.03339e-05	0.00016514	FALSE	TRUE
FBgn0086445	2L	19127260	19129326	+	l(2)37Cd	0.122648	0.437494	0.661753	0.758406	FALSE	FALSE
FBgn0086446	2L	19132323	19133097	+	l(2)37Ce	-1.6803	-10.1695	2.7117e-24	2.61896e-23	FALSE	TRUE
FBgn0086447	2L	19133023	19135233	-	l(2)37Cg	-0.361177	-1.51149	0.130665	0.212076	FALSE	FALSE
FBgn0086451	2L	6854142	6860849	+	l(2)k09022	1.20786	12.9744	1.7093e-38	2.36118e-37	TRUE	FALSE
FBgn0086657	2L	20676045	20678979	+	ik2	-0.174866	-1.77376	0.076103	0.134334	FALSE	FALSE
FBgn0086681	2L	18675183	18676998	-	Mst36Fa	0.776612	0.925466	0.354724	0.477963	FALSE	FALSE
FBgn0086683	2L	23066874	23068386	-	Spf45	-0.147961	-1.43035	0.152616	0.241467	FALSE	FALSE
FBgn0086691	2L	15274181	15275091	-	UK114	-2.07572	-24.8271	4.57203e-136	1.92477e-134	FALSE	TRUE
FBgn0086698	2L	1711302	1715851	-	frtz	0.751998	4.90005	9.58101e-07	3.75689e-06	TRUE	FALSE
FBgn0086707	2L	18444507	18448957	-	ncm	0.365684	5.80423	6.46618e-09	3.07981e-08	FALSE	FALSE
FBgn0086710	2L	19008031	19009306	-	RpL30	-0.836072	-29.3543	2.10839e-189	1.26868e-187	FALSE	TRUE
FBgn0086711	2L	14975747	14997559	-	mol	-0.381338	-0.422853	0.672403	0.767116	FALSE	FALSE
FBgn0086758	2L	1651258	1704682	+	chinmo	1.02487	6.73582	1.63011e-11	9.22897e-11	TRUE	FALSE
FBgn0086779	2L	21740041	21757466	-	step	0.263342	3.03279	0.00242303	0.00620221	FALSE	FALSE
FBgn0086855	2L	274740	278234	-	CG17078	0.352018	2.11438	0.0344826	0.0679513	FALSE	FALSE
FBgn0086856	2L	273836	274766	+	CG11555	-0.157428	-0.111403	0.911297	0.941611	FALSE	FALSE
FBgn0086907	2L	16715891	16719635	+	Cyt-c-d	1.53806	0.503798	0.614404	1	FALSE	FALSE
FBgn0086909	2L	18677221	18683715	+	CG31751	-0.025877	-0.314566	0.753091	0.830308	FALSE	FALSE
FBgn0086912	2L	271912	273715	-	mbm	0.642255	3.78523	0.000153569	0.00047331	FALSE	FALSE
FBgn0087041	2L	16342430	16352628	-	CG42231	0.359391	0.939808	0.347316	0.470443	FALSE	FALSE
FBgn0243513	2L	3038826	3039812	-	cnir	-0.617268	-1.28221	0.199769	0.301898	FALSE	FALSE
FBgn0250785	2L	20788662	20797042	-	vari	-0.413964	-3.25643	0.00112821	0.00305599	FALSE	FALSE
FBgn0250786	2L	2979562	2987723	-	Chd1	-0.0358326	-0.6038	0.545977	0.659476	FALSE	FALSE
FBgn0250817	2L	20253816	20254449	-	CR40465	3.83763	4.10606	4.0247e-05	0.000133881	TRUE	FALSE
FBgn0250826	2L	10579753	10580324	+	CG34160	-1.24658	-0.493868	0.6214	1	FALSE	FALSE
FBgn0250835	2L	2591869	2592773	+	CG15394	0.214094	0.0576105	0.954059	1	FALSE	FALSE
FBgn0250837	2L	11011312	11012135	+	dUTPase	-1.70861	-10.2076	1.83272e-24	1.78202e-23	FALSE	TRUE
FBgn0250843	2L	10221351	10222546	+	Prosalpha6	-0.916329	-15.2668	1.27229e-52	2.27056e-51	FALSE	TRUE
FBgn0250844	2L	14547498	14549109	-	CG4218	0.72491	0.188696	0.850331	1	FALSE	FALSE
FBgn0250847	2L	5215189	5216542	-	CG14034	0.614456	0.331335	0.740392	0.820527	FALSE	FALSE
FBgn0250867	2L	20965520	21052164	-	CG42238	0.289528	0.938871	0.347797	0.470927	FALSE	FALSE
FBgn0250903	2L	8524999	8528618	-	lmgA	1.3172	0.9241	0.355434	0.47873	FALSE	FALSE
FBgn0250906	2L	2746880	2753068	-	Pgk	-0.859364	-14.9511	1.53303e-50	2.65749e-49	FALSE	TRUE
FBgn0250907	2L	22999574	23025915	-	Cht3	0.527005	1.32424	0.185422	0.283536	FALSE	FALSE
FBgn0259111	2L	7223328	7249343	-	Ndae1	1.51392	34.5698	7.17516e-262	6.54477e-260	TRUE	FALSE
FBgn0259151	2L	16337989	16340368	-	CG42266	-0.419298	-0.207494	0.835624	0.889241	FALSE	FALSE
FBgn0259176	2L	12455540	12546611	-	bun	0.664625	27.997	1.76802e-172	9.63025e-171	FALSE	FALSE
FBgn0259192	2L	2032519	2036041	-	CG42296	7.06407	8.4098	4.10726e-17	3.04941e-16	TRUE	FALSE
FBgn0259201	2L	18812648	18813941	+	CG42305	0.0736852	0.0201388	0.983933	1	FALSE	FALSE
FBgn0259213	2L	14907489	14972300	-	CG42313	1.20473	0.376887	0.706257	1	FALSE	FALSE
FBgn0259229	2L	1219293	1229802	+	CG42329	0.499553	2.6843	0.00726819	0.0169301	FALSE	FALSE
FBgn0259230	2L	2036409	2037265	-	lectin-22C	3.449	2.10784	0.0350446	0.0689082	TRUE	FALSE
FBgn0259482	2L	10265336	10266570	+	Mob3	-0.656175	-2.40402	0.0162158	0.0348874	FALSE	FALSE
FBgn0259683	2L	22189526	22214376	-	Ir40a	0.452379	0.297043	0.766434	0.839396	FALSE	FALSE
FBgn0259712	2L	9925161	9930378	+	CG42366	0.796838	0.40637	0.684471	0.777488	FALSE	FALSE
FBgn0259714	2L	6377771	6411326	-	CG42368	1.03909	1.59012	0.111808	0.186449	FALSE	FALSE
FBgn0259715	2L	6395853	6397249	-	CG42369	-0.599285	-0.429505	0.667555	0.763632	FALSE	FALSE
FBgn0259717	2L	2216503	2217246	-	CG42371	0.00930376	0.0794774	0.936653	0.958162	FALSE	FALSE
FBgn0259735	2L	16545016	16663218	+	CG42389	0.0917026	2.13005	0.0331673	0.0656208	FALSE	FALSE
FBgn0259749	2L	6468538	6473904	-	mmy	-0.972511	-15.0204	5.4012e-51	9.44839e-50	FALSE	TRUE
FBgn0259818	2L	144231	153300	-	CG42399	1.05534	2.84406	0.00445432	0.010853	TRUE	FALSE
FBgn0259822	2L	11156118	11203544	-	Ca-beta	0.354138	1.65978	0.0969588	0.165113	FALSE	FALSE
FBgn0259896	2L	13973158	13976769	-	NimC1	1.13137	0.857445	0.391199	0.51616	FALSE	FALSE
FBgn0259936	2L	20647533	20648848	+	Uhg3	-0.524349	-1.64231	0.100526	0.170219	FALSE	FALSE
FBgn0259961	2L	11753640	11754022	-	CG42471	1.20473	0.376887	0.706257	1	FALSE	FALSE
FBgn0259963	2L	11837713	11838049	+	Sfp33A2	3.05919	1.7396	0.0819299	0.142865	FALSE	FALSE
FBgn0259964	2L	11839912	11840329	+	Sfp33A3	2.05812	2.67474	0.00747878	0.0173609	TRUE	FALSE
FBgn0259982	2L	15256581	15257642	+	l(2)35Cc	-1.19985	-3.54033	0.000399621	0.00116186	FALSE	TRUE
FBgn0259984	2L	13550139	13639411	+	kuz	0.14507	2.29227	0.0218899	0.0454774	FALSE	FALSE
FBgn0259989	2L	11843137	11844012	+	CG42486	-5.08322	-6.712	1.91979e-11	1.08157e-10	FALSE	TRUE
FBgn0259998	2L	20255988	20257192	-	CG17571	-0.389349	-18.4162	9.74667e-76	2.37831e-74	FALSE	FALSE
FBgn0260000	2L	20263419	20264424	-	CG17570	1.46557	20.8342	2.12229e-96	6.53929e-95	TRUE	FALSE
FBgn0260011	2L	14047582	14048863	+	NimC4	-1.60147	-0.694286	0.487503	1	FALSE	FALSE
FBgn0260407	2L	13834250	13835072	-	mRpS23	-0.714813	-4.30916	1.63875e-05	5.69351e-05	FALSE	TRUE
FBgn0260439	2L	8366038	8370090	+	Pp2A-29B	0.104488	2.64446	0.00818215	0.0188619	FALSE	FALSE
FBgn0260446	2L	15016331	15034704	+	GABA-B-R1	1.37109	1.34016	0.180194	0.276831	FALSE	FALSE
FBgn0260451	2L	5037709	5040818	+	CG14042	1.42279	1.6919	0.0906641	0.15579	FALSE	FALSE
FBgn0260453	2L	10843014	10845664	-	CG17140	3.04833	4.6113	4.00167e-06	1.48359e-05	TRUE	FALSE
FBgn0260470	2L	5037709	5040818	+	SP555	-2.41997	-3.25086	0.00115055	0.0031121	FALSE	TRUE
FBgn0260479	2L	7734415	7738809	-	CG31904	-1.56279	-4.60899	4.04639e-06	1.4992e-05	FALSE	TRUE
FBgn0260486	2L	7472513	7496307	-	Ziz	-0.0486974	-0.375733	0.707115	0.795505	FALSE	FALSE
FBgn0260632	2L	17436830	17450364	-	dl	0.506202	10.5731	3.96948e-26	4.05522e-25	FALSE	FALSE
FBgn0260639	2L	2972891	2974858	+	gammaTub23C	-0.428039	-1.78856	0.0736857	0.130649	FALSE	FALSE
FBgn0260648	2L	1728732	1729762	+	Rrp40	-0.701001	-3.43292	0.000597124	0.00168991	FALSE	TRUE
FBgn0260718	2L	21577205	21577676	-	CR42545	-1.30474	-0.435358	0.663303	1	FALSE	FALSE
FBgn0260749	2L	10272325	10278811	-	Utx	-0.211877	-1.69961	0.089204	0.153799	FALSE	FALSE
FBgn0260750	2L	10270051	10271465	+	Mulk	-0.44946	-3.18195	0.00146289	0.0038919	FALSE	FALSE
FBgn0260758	2L	16889908	16891239	+	CG42556	-0.0427358	-0.0606042	0.951674	0.968143	FALSE	FALSE
FBgn0260817	2L	3159950	3162399	+	gkt	0.140441	0.841702	0.399955	0.524137	FALSE	FALSE
FBgn0260861	2L	8686231	8687052	+	Trs23	-0.855173	-5.07482	3.87857e-07	1.5729e-06	FALSE	TRUE
FBgn0260933	2L	553742	560310	-	rempA	-1.61847	-28.2206	3.269e-175	1.82382e-173	FALSE	TRUE
FBgn0261020	2L	8301345	8302985	-	wol	-0.396051	-4.97742	6.44387e-07	2.55818e-06	FALSE	FALSE
FBgn0261064	2L	8159832	8161800	+	Rbsn-5	0.107473	1.26773	0.204894	0.308267	FALSE	FALSE
FBgn0261068	2L	16742315	16743100	-	LSm7	-1.27976	-4.90918	9.14577e-07	3.59113e-06	FALSE	TRUE
FBgn0261089	2L	17592260	17604387	+	Sytalpha	-0.692599	-4.99607	5.85103e-07	2.33169e-06	FALSE	FALSE
FBgn0261239	2L	21237250	21259675	+	Hr39	-0.337203	-2.34801	0.018874	0.0398456	FALSE	FALSE
FBgn0261266	2L	11988735	11989882	-	zuc	-1.555	-2.23635	0.0253292	0.0517249	FALSE	TRUE
FBgn0261268	2L	15265245	15272024	-	Cul3	0.101148	1.66157	0.0965995	0.164623	FALSE	FALSE
FBgn0261278	2L	16680054	16699926	+	grp	-0.750975	-6.92117	4.47927e-12	2.62253e-11	FALSE	TRUE
FBgn0261349	2L	18673363	18675094	-	Mst36Fb	0.804037	0.832618	0.40506	0.529259	FALSE	FALSE
FBgn0261396	2L	19051790	19053681	+	Rpn3	-0.0922209	-1.68107	0.0927487	0.158861	FALSE	FALSE
FBgn0261437	2L	8364855	8365663	+	CSN8	-0.564155	-2.80453	0.00503899	0.0121615	FALSE	FALSE
FBgn0261458	2L	1151678	1158262	-	capt	-0.750952	-23.4641	9.49387e-122	3.61301e-120	FALSE	TRUE
FBgn0261509	2L	1555129	1608404	+	haf	-0.937754	-1.43089	0.152461	0.241265	FALSE	FALSE
FBgn0261529	2L	14328429	14333860	+	ms(2)34Fe	1.35627	0.540503	0.58885	1	FALSE	FALSE
FBgn0261535	2L	14352594	14355085	-	l(2)34Fd	0.286084	1.66328	0.0962567	0.164161	FALSE	FALSE
FBgn0261560	2L	3478434	3479612	+	Thor	0.234385	11.0212	3.01974e-28	3.2649e-27	FALSE	FALSE
FBgn0261563	2L	14263027	14328262	+	wb	-0.287751	-1.5268	0.126811	0.207023	FALSE	FALSE
FBgn0261586	2L	21326660	21327114	+	CR42696	0.214094	0.0576105	0.954059	1	FALSE	FALSE
FBgn0261597	2L	18441335	18443277	-	RpS26	-0.301572	-12.1166	8.6273e-34	1.07659e-32	FALSE	FALSE
FBgn0261608	2L	5070957	5072055	+	RpL37A	0.0446274	1.69108	0.0908219	0.156003	FALSE	FALSE
FBgn0261628	2L	13930322	13931362	-	CG42711	0.404008	0.193296	0.846727	0.895915	FALSE	FALSE
FBgn0261647	2L	2365345	2370137	+	Axud1	0.490785	2.89228	0.00382456	0.00945893	FALSE	FALSE
FBgn0261648	2L	11434311	11445614	-	salm	2.38795	1.43884	0.150196	0.238322	FALSE	FALSE
FBgn0261671	2L	16888490	16917052	+	tweek	-0.0924982	-1.98138	0.0475485	0.089689	FALSE	FALSE
FBgn0261697	2L	6127872	6130651	-	tectonic	5.12038	4.06767	4.74855e-05	0.000156555	TRUE	FALSE
FBgn0261709	2L	12543176	12544343	+	CR42746	-2.86191	-1.89427	0.0581888	0.106934	FALSE	FALSE
FBgn0261787	2L	20650755	20656178	-	bru	-0.0499843	-0.687993	0.491457	0.611952	FALSE	FALSE
FBgn0261790	2L	7884930	7885450	-	SmE	-0.703958	-5.41126	6.25825e-08	2.74842e-07	FALSE	TRUE
FBgn0261800	2L	7811438	7820771	+	LanB1	-0.468008	-6.75409	1.43737e-11	8.16193e-11	FALSE	FALSE
FBgn0261802	2L	22131221	22166221	+	CG42748	-0.0126392	-0.352427	0.724518	0.808705	FALSE	FALSE
FBgn0261804	2L	18159811	18275770	-	CG42750	-0.458919	-0.875683	0.381202	0.505907	FALSE	FALSE
FBgn0261805	2L	11853430	11853925	+	CG42751	-0.789307	-0.436702	0.662328	1	FALSE	FALSE
FBgn0261822	2L	8083420	8116531	+	Bsg	0.908767	35.8891	4.51508e-282	4.51234e-280	TRUE	FALSE
FBgn0261830	2L	8143401	8144047	-	CG42762	-0.984887	-0.751728	0.452215	0.574899	FALSE	FALSE
FBgn0261836	2L	5100877	5207002	+	Msp300	0.217236	1.02676	0.304535	0.422912	FALSE	FALSE
FBgn0261881	2L	15006583	15007431	-	l(2)35Be	-1.45679	-5.66563	1.46484e-08	6.783e-08	FALSE	TRUE
FBgn0261938	2L	1103254	1108373	-	mtRNApol	1.33928	15.8344	1.8018e-56	3.4921e-55	TRUE	FALSE
FBgn0261963	2L	5461639	5467610	+	mid	2.73698	1.36025	0.173752	0.268693	FALSE	FALSE
FBgn0261976	2L	4386182	4387356	-	Psf2	-0.144138	-0.331727	0.740095	0.820322	FALSE	FALSE
FBgn0261983	2L	11106943	11110851	+	l(2)gd1	0.105926	1.64558	0.0998498	0.169272	FALSE	FALSE
FBgn0261999	2L	16231475	16241527	+	CG42817	0.127864	0.570785	0.568145	0.679893	FALSE	FALSE
FBgn0262000	2L	16241939	16245559	+	CG42818	1.43667	2.55988	0.0104707	0.0236099	TRUE	FALSE
FBgn0262001	2L	8388728	8389331	-	CG42819	1.53096	1.11519	0.264769	0.378246	FALSE	FALSE
FBgn0262018	2L	17786971	17875247	-	CadN2	-0.921451	-0.6039	0.54591	0.659476	FALSE	FALSE
FBgn0262029	2L	8466817	8488671	+	d	2.6624	2.79823	0.0051384	0.0123625	TRUE	FALSE
FBgn0262106	2L	2245230	2247383	+	CR42859	1.71522	0.815422	0.414831	1	FALSE	FALSE
FBgn0262126	2L	2231106	2236844	-	Sec24CD	0.348317	6.64476	3.03705e-11	1.69277e-10	FALSE	FALSE
FBgn0262148	2L	1989450	1990894	+	CR42874	-1.5601	-6.0924	1.11233e-09	5.57521e-09	FALSE	TRUE
FBgn0262160	2L	13021868	13060140	-	CG9932	0.143872	1.65036	0.0988692	0.16786	FALSE	FALSE
FBgn0262194	2L	13609974	13610068	+	mir-2489	-0.193003	-0.0598268	0.952294	1	FALSE	FALSE
FBgn0262203	2L	12460004	12460100	-	mir-967	0.734263	1.97397	0.0483855	0.0910436	TRUE	FALSE
FBgn0262205	2L	6902062	6902152	+	mir-932	-1.19104	-0.245771	0.80586	1	FALSE	FALSE
FBgn0262213	2L	5068570	5068684	+	mir-2495	0.314464	0.105244	0.916182	1	FALSE	FALSE
FBgn0262317	2L	6045627	6045713	-	mir-966	-1.38698	-0.716567	0.473642	1	FALSE	FALSE
FBgn0262353	2L	12507939	12508504	+	CR43051	-1.29744	-9.634	5.74504e-22	5.10261e-21	FALSE	TRUE
FBgn0262357	2L	4411155	4411824	+	CG43055	-5.41322	-57.4748	0	0	FALSE	TRUE
FBgn0262358	2L	4437787	4438201	+	CG43056	0.433255	0.251956	0.801075	0.863349	FALSE	FALSE
FBgn0262377	2L	19569897	19569972	-	mir-2a-1	-1.09373	-0.652043	0.514374	0.631524	FALSE	FALSE
FBgn0262425	2L	20618366	20618462	-	mir-288	-2.33139	-0.588739	0.556036	1	FALSE	FALSE
FBgn0262430	2L	16697924	16698015	+	mir-9c	0.58426	0.132157	0.89486	1	FALSE	FALSE
FBgn0262438	2L	16724795	16724858	-	mir-1006	-0.893905	-0.362698	0.71683	1	FALSE	FALSE
FBgn0262449	2L	19570182	19570264	-	mir-2b-2	1.07282	0.263719	0.791996	1	FALSE	FALSE
FBgn0262456	2L	18472315	18472424	+	mir-125	2.26142	0.90856	0.363582	1	FALSE	FALSE
FBgn0262458	2L	7425972	7426044	+	mir-305	-0.77229	-0.184171	0.85388	1	FALSE	FALSE
[truncated: 10,258 more rows]
