# Supplementary material for: Taurine represses age‐associated gut hyperplasia in Drosophila via counteracting endoplasmic reticulum stress
Source: Aging Cell. 2021 Feb 9;20(3):e13319. doi: 10.1111/acel.13319 (PMC7963329; doi:10.1111/acel.13319)
Supplement: Supplementary file 8 — Table S3 [file ACEL-20-e13319-s005.xlsx]

## Sheet: Supplementary Table S3
Supplementary Table S3 (related to Materials and Methods). Drosophila lines in this study
Drosophila lines	Source	Identifier
y[1] v[1]; P{UAS-LUC. VALIUM10}attP2	Bloomington Drosophila Stock Center	35788
esg-GFP/CyO (Carnegie Protein Trap line esgCB02017 )	from Allan Spradling	N/A
esgts-GAL4 line: esg-GAL4, UAS-GFP, tub-GAL80ts /CyO	from Benjamin Ohlstein	N/A
esg-GAL4 line: esg-GAL4/CyO	from Allan Spradling	N/A
MARCM line: yw hsFLP, tub-GAL4, UAS-nls-GFP/FM7; tub GAL80 FRT40A/CyO	TsingHua Fly Center	TB00132
Xbp1 RNAi: y[1] v[1]; P{TRiP.HMS03015}attP2	TsingHua Fly Center	U1844
PEK RNAi: Y[1] v[1]; P{HMJ02063}attP40	TsingHua Fly Center	U4905
Y[1] w*; P{UAS-Ero1L.T}6B	Bloomington Drosophila Stock Center	42698
w[1118] P{w[+mC]=UAS-bsk. DN}2	Bloomington Drosophila Stock Center	6409
y[1] w[1118]; P{w[+mC]=UAS -hep.CA}4	Bloomington Drosophila Stock Center	6406
w[*]; P{w[+mC]=UAS-lacZ. Exel}2	Bloomington Drosophila Stock Center	8529
w[*]; P{w[+mC]=UAS-Xbp1.EGFP.LG}2/CyO	Bloomington Drosophila Stock Center	39720
