# Supplementary material for: Taurine represses age‐associated gut hyperplasia in Drosophila via counteracting endoplasmic reticulum stress
Source: Aging Cell. 2021 Feb 9;20(3):e13319. doi: 10.1111/acel.13319 (PMC7963329; doi:10.1111/acel.13319)
Supplement: Supplementary file 9 — Table S4 [file ACEL-20-e13319-s009.xlsx]

## Sheet: Supplementary Table S4
Supplementary Table S4 (related to Materials and Methods). Regent Table
Reagent	.	Dilution
Chicken polyclonal anti-GFP	Abcam Cat# ab13970 RRID:AB_300798	1: 2000
Rabbit anti-phosphoHistone H3 (Ser10)	Millipore Cat# 06-570 RRID:AB_310177	1: 1000
Mouse anti-Delta	DSHB Cat# C594.9B RRID:AB_528194	1: 50
Phospho-eIF2α (Ser51) (119A11) Rabbit mAb	Cell Signaling # 3597	1: 150
mouse anti-pJNK	Cell Signaling # 9255	1: 150
